# Supplementary material for: Plasticity in timing of avian breeding in response to spring temperature differs between early and late nesting species
Source: Sci Rep. 2021 Mar 8;11:5410. doi: 10.1038/s41598-021-84160-6 (PMC7940653; doi:10.1038/s41598-021-84160-6)
Supplement: Supplementary file 2 — Supplementary Data 1. [file 41598_2021_84160_MOESM2_ESM.csv]

species	min.attempts	mean_var.comp	lcl_var.comp	ucl_var.com	n.sim	pheno.var
Mallard	1	0.06020953641698741	0.009027919610926752	0.12417162719291044	1000	1
Mallard	1	0.006100090579972158	0	0.04225972287703305	1000	pheno
Scaup	1	0.14846318721937182	0	0.3708441255403356	1000	1
Scaup	1	0.11712490429500598	0	0.35284946035584097	1000	pheno
Gadwall	1	0.30680108262043815	0.08981595618751771	0.5098076650461086	1000	1
Gadwall	1	0.25753969471045246	0.03995583288054015	0.4705620632006878	1000	pheno
Goldeneye	1	0.29400776231070225	0.21822587672379448	0.3813467987268458	1000	1
Goldeneye	1	0.10868487868009165	0.05920002467127341	0.1676333117290063	1000	pheno
Scoter	1	0.18181661809768102	0.0671184455370363	0.3055041044454449	1000	1
Scoter	1	0.17744989332295907	0.06791353191056637	0.3116459809325971	1000	pheno
