# Supplementary material for: Plasticity in timing of avian breeding in response to spring temperature differs between early and late nesting species
Source: Sci Rep. 2021 Mar 8;11:5410. doi: 10.1038/s41598-021-84160-6 (PMC7940653; doi:10.1038/s41598-021-84160-6)
Supplement: Supplementary file 3 — Supplementary Data 2. [file 41598_2021_84160_MOESM3_ESM.csv]

year	band	age	hatch.cid	species	site	c_hatch.cid	relative.cid	pheno	pheno.ind	c_mar.april
1987	123728515	6	108	Mallard	SK	-32.33161953727506	Early nester	2.359375	Mean March 15 - April 15	3.298389911167513
1988	123728515	7	140	Mallard	SK	-0.3316195372750599	Early nester	1.190625	Mean March 15 - April 15	2.1296399111675126
1983	123728528	2	117	Mallard	SK	-23.33161953727506	Early nester	-3.96875	Mean March 15 - April 15	-3.029735088832487
1983	123728538	2	158	Mallard	SK	17.66838046272494	Early nester	-3.96875	Mean March 15 - April 15	-3.029735088832487
1985	135720101	4	121	Mallard	SK	-19.33161953727506	Early nester	0.921875	Mean March 15 - April 15	1.8608899111675128
1985	135720133	4	122	Mallard	SK	-18.33161953727506	Early nester	0.921875	Mean March 15 - April 15	1.8608899111675128
1986	135720133	5	104	Mallard	SK	-36.33161953727506	Early nester	1.6624999999999999	Mean March 15 - April 15	2.6015149111675124
1986	135720139	5	127	Mallard	SK	-13.33161953727506	Early nester	1.6624999999999999	Mean March 15 - April 15	2.6015149111675124
1983	123746496	1	126	Mallard	SK	-14.33161953727506	Early nester	-3.96875	Mean March 15 - April 15	-3.029735088832487
1983	116744221	1	134	Mallard	SK	-6.33161953727506	Early nester	-3.96875	Mean March 15 - April 15	-3.029735088832487
1983	116744245	1	141	Mallard	SK	0.6683804627249401	Early nester	-3.96875	Mean March 15 - April 15	-3.029735088832487
1983	116744258	1	145	Mallard	SK	4.66838046272494	Early nester	-3.96875	Mean March 15 - April 15	-3.029735088832487
1983	116744271	1	138	Mallard	SK	-2.33161953727506	Early nester	-3.96875	Mean March 15 - April 15	-3.029735088832487
1983	116744293	2	162	Mallard	SK	21.66838046272494	Early nester	-3.96875	Mean March 15 - April 15	-3.029735088832487
1983	116744294	1	157	Mallard	SK	16.66838046272494	Early nester	-3.96875	Mean March 15 - April 15	-3.029735088832487
1983	116744295	2	169	Mallard	SK	28.66838046272494	Early nester	-3.96875	Mean March 15 - April 15	-3.029735088832487
1983	116744296	2	166	Mallard	SK	25.66838046272494	Early nester	-3.96875	Mean March 15 - April 15	-3.029735088832487
1984	133744685	2	103	Mallard	SK	-37.33161953727506	Early nester	2.78125	Mean March 15 - April 15	3.720264911167513
1984	133744686	1	109	Mallard	SK	-31.33161953727506	Early nester	2.78125	Mean March 15 - April 15	3.720264911167513
1984	133744700	1	107	Mallard	SK	-33.33161953727506	Early nester	2.78125	Mean March 15 - April 15	3.720264911167513
1984	133744733	1	128	Mallard	SK	-12.33161953727506	Early nester	2.78125	Mean March 15 - April 15	3.720264911167513
1985	133744733	2	131	Mallard	SK	-9.33161953727506	Early nester	0.921875	Mean March 15 - April 15	1.8608899111675128
1984	133744746	1	129	Mallard	SK	-11.33161953727506	Early nester	2.78125	Mean March 15 - April 15	3.720264911167513
1984	133744751	2	147	Mallard	SK	6.66838046272494	Early nester	2.78125	Mean March 15 - April 15	3.720264911167513
1986	133744818	2	127	Mallard	SK	-13.33161953727506	Early nester	1.6624999999999999	Mean March 15 - April 15	2.6015149111675124
1985	133744555	2	119	Mallard	SK	-21.33161953727506	Early nester	0.921875	Mean March 15 - April 15	1.8608899111675128
1985	133744566	1	122	Mallard	SK	-18.33161953727506	Early nester	0.921875	Mean March 15 - April 15	1.8608899111675128
1985	133744567	2	130	Mallard	SK	-10.33161953727506	Early nester	0.921875	Mean March 15 - April 15	1.8608899111675128
1985	133744568	1	123	Mallard	SK	-17.33161953727506	Early nester	0.921875	Mean March 15 - April 15	1.8608899111675128
1987	133744568	3	152	Mallard	SK	11.66838046272494	Early nester	2.359375	Mean March 15 - April 15	3.298389911167513
1985	133744569	2	121	Mallard	SK	-19.33161953727506	Early nester	0.921875	Mean March 15 - April 15	1.8608899111675128
1985	133744570	1	130	Mallard	SK	-10.33161953727506	Early nester	0.921875	Mean March 15 - April 15	1.8608899111675128
1986	133744570	2	142	Mallard	SK	1.6683804627249401	Early nester	1.6624999999999999	Mean March 15 - April 15	2.6015149111675124
1985	133744571	2	140	Mallard	SK	-0.3316195372750599	Early nester	0.921875	Mean March 15 - April 15	1.8608899111675128
1985	133744573	2	130	Mallard	SK	-10.33161953727506	Early nester	0.921875	Mean March 15 - April 15	1.8608899111675128
1986	133744951	2	115	Mallard	SK	-25.33161953727506	Early nester	1.6624999999999999	Mean March 15 - April 15	2.6015149111675124
1986	133744956	1	116	Mallard	SK	-24.33161953727506	Early nester	1.6624999999999999	Mean March 15 - April 15	2.6015149111675124
1986	133744957	2	119	Mallard	SK	-21.33161953727506	Early nester	1.6624999999999999	Mean March 15 - April 15	2.6015149111675124
1986	133744975	2	126	Mallard	SK	-14.33161953727506	Early nester	1.6624999999999999	Mean March 15 - April 15	2.6015149111675124
1986	133744980	2	124	Mallard	SK	-16.33161953727506	Early nester	1.6624999999999999	Mean March 15 - April 15	2.6015149111675124
1987	133744980	3	154	Mallard	SK	13.66838046272494	Early nester	2.359375	Mean March 15 - April 15	3.298389911167513
1986	133744993	1	126	Mallard	SK	-14.33161953727506	Early nester	1.6624999999999999	Mean March 15 - April 15	2.6015149111675124
1987	133744993	2	106	Mallard	SK	-34.33161953727506	Early nester	2.359375	Mean March 15 - April 15	3.298389911167513
1986	133744995	2	126	Mallard	SK	-14.33161953727506	Early nester	1.6624999999999999	Mean March 15 - April 15	2.6015149111675124
1986	133744996	1	138	Mallard	SK	-2.33161953727506	Early nester	1.6624999999999999	Mean March 15 - April 15	2.6015149111675124
1986	133744999	1	143	Mallard	SK	2.66838046272494	Early nester	1.6624999999999999	Mean March 15 - April 15	2.6015149111675124
1986	144740101	2	162	Mallard	SK	21.66838046272494	Early nester	1.6624999999999999	Mean March 15 - April 15	2.6015149111675124
1988	144740101	4	137	Mallard	SK	-3.33161953727506	Early nester	1.190625	Mean March 15 - April 15	2.1296399111675126
1986	144740104	2	165	Mallard	SK	24.66838046272494	Early nester	1.6624999999999999	Mean March 15 - April 15	2.6015149111675124
1988	144740129	2	146	Mallard	SK	5.66838046272494	Early nester	1.190625	Mean March 15 - April 15	2.1296399111675126
1987	144740148	1	133	Mallard	SK	-7.33161953727506	Early nester	2.359375	Mean March 15 - April 15	3.298389911167513
1987	144740191	2	107	Mallard	SK	-33.33161953727506	Early nester	2.359375	Mean March 15 - April 15	3.298389911167513
1987	144740192	2	117	Mallard	SK	-23.33161953727506	Early nester	2.359375	Mean March 15 - April 15	3.298389911167513
1987	144740180	2	117	Mallard	SK	-23.33161953727506	Early nester	2.359375	Mean March 15 - April 15	3.298389911167513
1987	144740201	2	134	Mallard	SK	-6.33161953727506	Early nester	2.359375	Mean March 15 - April 15	3.298389911167513
1987	144740202	1	147	Mallard	SK	6.66838046272494	Early nester	2.359375	Mean March 15 - April 15	3.298389911167513
1987	144740203	2	143	Mallard	SK	2.66838046272494	Early nester	2.359375	Mean March 15 - April 15	3.298389911167513
1987	144740204	1	153	Mallard	SK	12.66838046272494	Early nester	2.359375	Mean March 15 - April 15	3.298389911167513
1987	144740205	2	151	Mallard	SK	10.66838046272494	Early nester	2.359375	Mean March 15 - April 15	3.298389911167513
1987	144740206	2	155	Mallard	SK	14.66838046272494	Early nester	2.359375	Mean March 15 - April 15	3.298389911167513
1987	144740207	1	160	Mallard	SK	19.66838046272494	Early nester	2.359375	Mean March 15 - April 15	3.298389911167513
1989	144740218	2	144	Mallard	SK	3.66838046272494	Early nester	-2.4625	Mean March 15 - April 15	-1.5234850888324871
1990	144740120	4	146	Mallard	SK	5.66838046272494	Early nester	-0.41250000000000003	Mean March 15 - April 15	0.5265149111675127
1991	144740120	5	127	Mallard	SK	-13.33161953727506	Early nester	3.665625	Mean March 15 - April 15	4.604639911167513
1992	144740120	6	113	Mallard	SK	-27.33161953727506	Early nester	0.8531250000000001	Mean March 15 - April 15	1.7921399111675127
1994	144740120	8	183	Mallard	SK	42.66838046272494	Early nester	1.40625	Mean March 15 - April 15	2.345264911167513
1995	144740120	9	168	Mallard	SK	27.66838046272494	Early nester	-1.41875	Mean March 15 - April 15	-0.4797350888324873
1990	144740278	3	137	Mallard	SK	-3.33161953727506	Early nester	-0.41250000000000003	Mean March 15 - April 15	0.5265149111675127
1988	144740331	1	141	Mallard	SK	0.6683804627249401	Early nester	1.190625	Mean March 15 - April 15	2.1296399111675126
1989	144740373	1	140	Mallard	SK	-0.3316195372750599	Early nester	-2.4625	Mean March 15 - April 15	-1.5234850888324871
1990	144740373	2	128	Mallard	SK	-12.33161953727506	Early nester	-0.41250000000000003	Mean March 15 - April 15	0.5265149111675127
1988	144740174	3	144	Mallard	SK	3.66838046272494	Early nester	1.190625	Mean March 15 - April 15	2.1296399111675126
1989	144740412	2	117	Mallard	SK	-23.33161953727506	Early nester	-2.4625	Mean March 15 - April 15	-1.5234850888324871
1990	144740425	3	119	Mallard	SK	-21.33161953727506	Early nester	-0.41250000000000003	Mean March 15 - April 15	0.5265149111675127
1989	144740416	1	133	Mallard	SK	-7.33161953727506	Early nester	-2.4625	Mean March 15 - April 15	-1.5234850888324871
1989	144740420	1	148	Mallard	SK	7.66838046272494	Early nester	-2.4625	Mean March 15 - April 15	-1.5234850888324871
1990	144740420	2	119	Mallard	SK	-21.33161953727506	Early nester	-0.41250000000000003	Mean March 15 - April 15	0.5265149111675127
1991	144740420	3	113	Mallard	SK	-27.33161953727506	Early nester	3.665625	Mean March 15 - April 15	4.604639911167513
1992	144740420	4	128	Mallard	SK	-12.33161953727506	Early nester	0.8531250000000001	Mean March 15 - April 15	1.7921399111675127
1993	144740420	5	113	Mallard	SK	-27.33161953727506	Early nester	2.275	Mean March 15 - April 15	3.2140149111675127
1995	144740420	7	112	Mallard	SK	-28.33161953727506	Early nester	-1.41875	Mean March 15 - April 15	-0.4797350888324873
1989	144740418	2	145	Mallard	SK	4.66838046272494	Early nester	-2.4625	Mean March 15 - April 15	-1.5234850888324871
1992	144740418	5	132	Mallard	SK	-8.33161953727506	Early nester	0.8531250000000001	Mean March 15 - April 15	1.7921399111675127
1989	144740417	1	130	Mallard	SK	-10.33161953727506	Early nester	-2.4625	Mean March 15 - April 15	-1.5234850888324871
1990	144740417	2	162	Mallard	SK	21.66838046272494	Early nester	-0.41250000000000003	Mean March 15 - April 15	0.5265149111675127
1991	144740417	3	131	Mallard	SK	-9.33161953727506	Early nester	3.665625	Mean March 15 - April 15	4.604639911167513
1992	144740417	4	117	Mallard	SK	-23.33161953727506	Early nester	0.8531250000000001	Mean March 15 - April 15	1.7921399111675127
1989	144740419	4	153	Mallard	SK	12.66838046272494	Early nester	-2.4625	Mean March 15 - April 15	-1.5234850888324871
1990	144740419	5	122	Mallard	SK	-18.33161953727506	Early nester	-0.41250000000000003	Mean March 15 - April 15	0.5265149111675127
1991	144740419	6	135	Mallard	SK	-5.33161953727506	Early nester	3.665625	Mean March 15 - April 15	4.604639911167513
1989	144740361	1	145	Mallard	SK	4.66838046272494	Early nester	-2.4625	Mean March 15 - April 15	-1.5234850888324871
1990	144740361	2	124	Mallard	SK	-16.33161953727506	Early nester	-0.41250000000000003	Mean March 15 - April 15	0.5265149111675127
1991	144740361	3	130	Mallard	SK	-10.33161953727506	Early nester	3.665625	Mean March 15 - April 15	4.604639911167513
1992	144740361	4	116	Mallard	SK	-24.33161953727506	Early nester	0.8531250000000001	Mean March 15 - April 15	1.7921399111675127
1990	146752216	2	126	Mallard	SK	-14.33161953727506	Early nester	-0.41250000000000003	Mean March 15 - April 15	0.5265149111675127
1991	146752216	3	131	Mallard	SK	-9.33161953727506	Early nester	3.665625	Mean March 15 - April 15	4.604639911167513
1992	146752216	4	114	Mallard	SK	-26.33161953727506	Early nester	0.8531250000000001	Mean March 15 - April 15	1.7921399111675127
1990	146752217	2	124	Mallard	SK	-16.33161953727506	Early nester	-0.41250000000000003	Mean March 15 - April 15	0.5265149111675127
1990	146752225	1	141	Mallard	SK	0.6683804627249401	Early nester	-0.41250000000000003	Mean March 15 - April 15	0.5265149111675127
1990	146752219	2	127	Mallard	SK	-13.33161953727506	Early nester	-0.41250000000000003	Mean March 15 - April 15	0.5265149111675127
1991	146752219	3	120	Mallard	SK	-20.33161953727506	Early nester	3.665625	Mean March 15 - April 15	4.604639911167513
1990	146752220	2	129	Mallard	SK	-11.33161953727506	Early nester	-0.41250000000000003	Mean March 15 - April 15	0.5265149111675127
1990	146752221	2	126	Mallard	SK	-14.33161953727506	Early nester	-0.41250000000000003	Mean March 15 - April 15	0.5265149111675127
1990	146752222	1	125	Mallard	SK	-15.33161953727506	Early nester	-0.41250000000000003	Mean March 15 - April 15	0.5265149111675127
1990	146752223	2	134	Mallard	SK	-6.33161953727506	Early nester	-0.41250000000000003	Mean March 15 - April 15	0.5265149111675127
1991	146752223	3	117	Mallard	SK	-23.33161953727506	Early nester	3.665625	Mean March 15 - April 15	4.604639911167513
1994	146752223	6	133	Mallard	SK	-7.33161953727506	Early nester	1.40625	Mean March 15 - April 15	2.345264911167513
1990	146752224	2	139	Mallard	SK	-1.3316195372750599	Early nester	-0.41250000000000003	Mean March 15 - April 15	0.5265149111675127
1990	146752226	5	144	Mallard	SK	3.66838046272494	Early nester	-0.41250000000000003	Mean March 15 - April 15	0.5265149111675127
1990	146752227	1	158	Mallard	SK	17.66838046272494	Early nester	-0.41250000000000003	Mean March 15 - April 15	0.5265149111675127
1990	146752228	2	149	Mallard	SK	8.66838046272494	Early nester	-0.41250000000000003	Mean March 15 - April 15	0.5265149111675127
1990	146752229	2	162	Mallard	SK	21.66838046272494	Early nester	-0.41250000000000003	Mean March 15 - April 15	0.5265149111675127
1990	146752230	2	162	Mallard	SK	21.66838046272494	Early nester	-0.41250000000000003	Mean March 15 - April 15	0.5265149111675127
1992	146752233	2	176	Mallard	SK	35.66838046272494	Early nester	0.8531250000000001	Mean March 15 - April 15	1.7921399111675127
1991	146753472	2	143	Mallard	SK	2.66838046272494	Early nester	3.665625	Mean March 15 - April 15	4.604639911167513
1991	146752465	1	124	Mallard	SK	-16.33161953727506	Early nester	3.665625	Mean March 15 - April 15	4.604639911167513
1992	146752465	2	117	Mallard	SK	-23.33161953727506	Early nester	0.8531250000000001	Mean March 15 - April 15	1.7921399111675127
1991	146752243	1	126	Mallard	SK	-14.33161953727506	Early nester	3.665625	Mean March 15 - April 15	4.604639911167513
1991	146752271	1	136	Mallard	SK	-4.33161953727506	Early nester	3.665625	Mean March 15 - April 15	4.604639911167513
1991	146752298	1	131	Mallard	SK	-9.33161953727506	Early nester	3.665625	Mean March 15 - April 15	4.604639911167513
1992	146752298	2	162	Mallard	SK	21.66838046272494	Early nester	0.8531250000000001	Mean March 15 - April 15	1.7921399111675127
1991	146752473	1	136	Mallard	SK	-4.33161953727506	Early nester	3.665625	Mean March 15 - April 15	4.604639911167513
1991	146752476	2	152	Mallard	SK	11.66838046272494	Early nester	3.665625	Mean March 15 - April 15	4.604639911167513
1991	146752477	2	156	Mallard	SK	15.66838046272494	Early nester	3.665625	Mean March 15 - April 15	4.604639911167513
1991	146752474	2	136	Mallard	SK	-4.33161953727506	Early nester	3.665625	Mean March 15 - April 15	4.604639911167513
1991	146752475	1	138	Mallard	SK	-2.33161953727506	Early nester	3.665625	Mean March 15 - April 15	4.604639911167513
1992	146752475	2	154	Mallard	SK	13.66838046272494	Early nester	0.8531250000000001	Mean March 15 - April 15	1.7921399111675127
1993	146752475	3	113	Mallard	SK	-27.33161953727506	Early nester	2.275	Mean March 15 - April 15	3.2140149111675127
1994	146752475	4	110	Mallard	SK	-30.33161953727506	Early nester	1.40625	Mean March 15 - April 15	2.345264911167513
1992	146752480	1	122	Mallard	SK	-18.33161953727506	Early nester	0.8531250000000001	Mean March 15 - April 15	1.7921399111675127
1993	146752480	2	113	Mallard	SK	-27.33161953727506	Early nester	2.275	Mean March 15 - April 15	3.2140149111675127
1994	146752480	3	106	Mallard	SK	-34.33161953727506	Early nester	1.40625	Mean March 15 - April 15	2.345264911167513
1992	146752478	1	139	Mallard	SK	-1.3316195372750599	Early nester	0.8531250000000001	Mean March 15 - April 15	1.7921399111675127
1992	146752311	1	119	Mallard	SK	-21.33161953727506	Early nester	0.8531250000000001	Mean March 15 - April 15	1.7921399111675127
1993	146752311	2	162	Mallard	SK	21.66838046272494	Early nester	2.275	Mean March 15 - April 15	3.2140149111675127
1992	110716302	2	115	Mallard	SK	-25.33161953727506	Early nester	0.8531250000000001	Mean March 15 - April 15	1.7921399111675127
1992	110716303	1	126	Mallard	SK	-14.33161953727506	Early nester	0.8531250000000001	Mean March 15 - April 15	1.7921399111675127
1993	110716303	2	114	Mallard	SK	-26.33161953727506	Early nester	2.275	Mean March 15 - April 15	3.2140149111675127
1994	110716303	3	106	Mallard	SK	-34.33161953727506	Early nester	1.40625	Mean March 15 - April 15	2.345264911167513
1992	110716305	1	152	Mallard	SK	11.66838046272494	Early nester	0.8531250000000001	Mean March 15 - April 15	1.7921399111675127
1992	110716304	2	162	Mallard	SK	21.66838046272494	Early nester	0.8531250000000001	Mean March 15 - April 15	1.7921399111675127
1992	110716306	1	151	Mallard	SK	10.66838046272494	Early nester	0.8531250000000001	Mean March 15 - April 15	1.7921399111675127
1992	110716307	2	159	Mallard	SK	18.66838046272494	Early nester	0.8531250000000001	Mean March 15 - April 15	1.7921399111675127
1992	110716308	1	157	Mallard	SK	16.66838046272494	Early nester	0.8531250000000001	Mean March 15 - April 15	1.7921399111675127
1993	110716308	2	108	Mallard	SK	-32.33161953727506	Early nester	2.275	Mean March 15 - April 15	3.2140149111675127
1992	110716309	1	163	Mallard	SK	22.66838046272494	Early nester	0.8531250000000001	Mean March 15 - April 15	1.7921399111675127
1992	144740124	6	200	Mallard	SK	59.66838046272494	Early nester	0.8531250000000001	Mean March 15 - April 15	1.7921399111675127
1993	144740124	7	137	Mallard	SK	-3.33161953727506	Early nester	2.275	Mean March 15 - April 15	3.2140149111675127
1994	144740124	8	160	Mallard	SK	19.66838046272494	Early nester	1.40625	Mean March 15 - April 15	2.345264911167513
1992	146752314	1	139	Mallard	SK	-1.3316195372750599	Early nester	0.8531250000000001	Mean March 15 - April 15	1.7921399111675127
1992	146752316	1	146	Mallard	SK	5.66838046272494	Early nester	0.8531250000000001	Mean March 15 - April 15	1.7921399111675127
1992	146752322	1	159	Mallard	SK	18.66838046272494	Early nester	0.8531250000000001	Mean March 15 - April 15	1.7921399111675127
1992	146752321	1	164	Mallard	SK	23.66838046272494	Early nester	0.8531250000000001	Mean March 15 - April 15	1.7921399111675127
1993	110716320	2	130	Mallard	SK	-10.33161953727506	Early nester	2.275	Mean March 15 - April 15	3.2140149111675127
1993	110716321	2	165	Mallard	SK	24.66838046272494	Early nester	2.275	Mean March 15 - April 15	3.2140149111675127
1993	110716322	2	157	Mallard	SK	16.66838046272494	Early nester	2.275	Mean March 15 - April 15	3.2140149111675127
1992	146752317	2	164	Mallard	SK	23.66838046272494	Early nester	0.8531250000000001	Mean March 15 - April 15	1.7921399111675127
1994	146752317	4	110	Mallard	SK	-30.33161953727506	Early nester	1.40625	Mean March 15 - April 15	2.345264911167513
1994	110716323	1	107	Mallard	SK	-33.33161953727506	Early nester	1.40625	Mean March 15 - April 15	2.345264911167513
1995	110716323	2	123	Mallard	SK	-17.33161953727506	Early nester	-1.41875	Mean March 15 - April 15	-0.4797350888324873
1996	110716323	3	120	Mallard	SK	-20.33161953727506	Early nester	-4.309375	Mean March 15 - April 15	-3.3703600888324874
1994	110716324	1	110	Mallard	SK	-30.33161953727506	Early nester	1.40625	Mean March 15 - April 15	2.345264911167513
1995	110716324	2	115	Mallard	SK	-25.33161953727506	Early nester	-1.41875	Mean March 15 - April 15	-0.4797350888324873
1994	110716326	1	124	Mallard	SK	-16.33161953727506	Early nester	1.40625	Mean March 15 - April 15	2.345264911167513
1996	110716326	3	152	Mallard	SK	11.66838046272494	Early nester	-4.309375	Mean March 15 - April 15	-3.3703600888324874
1997	110716326	4	121	Mallard	SK	-19.33161953727506	Early nester	-2.328125	Mean March 15 - April 15	-1.3891100888324872
1998	110716326	5	148	Mallard	SK	7.66838046272494	Early nester	1.575	Mean March 15 - April 15	2.5140149111675125
1994	110716327	3	133	Mallard	SK	-7.33161953727506	Early nester	1.40625	Mean March 15 - April 15	2.345264911167513
1996	110716327	5	127	Mallard	SK	-13.33161953727506	Early nester	-4.309375	Mean March 15 - April 15	-3.3703600888324874
1997	110716327	6	147	Mallard	SK	6.66838046272494	Early nester	-2.328125	Mean March 15 - April 15	-1.3891100888324872
1994	110716328	1	139	Mallard	SK	-1.3316195372750599	Early nester	1.40625	Mean March 15 - April 15	2.345264911167513
1994	110716329	2	144	Mallard	SK	3.66838046272494	Early nester	1.40625	Mean March 15 - April 15	2.345264911167513
1995	110716329	3	123	Mallard	SK	-17.33161953727506	Early nester	-1.41875	Mean March 15 - April 15	-0.4797350888324873
1994	110716330	1	158	Mallard	SK	17.66838046272494	Early nester	1.40625	Mean March 15 - April 15	2.345264911167513
1994	110716331	1	157	Mallard	SK	16.66838046272494	Early nester	1.40625	Mean March 15 - April 15	2.345264911167513
1995	110716331	2	165	Mallard	SK	24.66838046272494	Early nester	-1.41875	Mean March 15 - April 15	-0.4797350888324873
1996	110716331	3	127	Mallard	SK	-13.33161953727506	Early nester	-4.309375	Mean March 15 - April 15	-3.3703600888324874
1997	110716331	4	120	Mallard	SK	-20.33161953727506	Early nester	-2.328125	Mean March 15 - April 15	-1.3891100888324872
1994	110716332	1	158	Mallard	SK	17.66838046272494	Early nester	1.40625	Mean March 15 - April 15	2.345264911167513
1994	110716334	2	164	Mallard	SK	23.66838046272494	Early nester	1.40625	Mean March 15 - April 15	2.345264911167513
1994	110716336	2	171	Mallard	SK	30.66838046272494	Early nester	1.40625	Mean March 15 - April 15	2.345264911167513
1994	110716338	1	179	Mallard	SK	38.66838046272494	Early nester	1.40625	Mean March 15 - April 15	2.345264911167513
1996	110716338	3	142	Mallard	SK	1.6683804627249401	Early nester	-4.309375	Mean March 15 - April 15	-3.3703600888324874
1994	110716341	2	181	Mallard	SK	40.66838046272494	Early nester	1.40625	Mean March 15 - April 15	2.345264911167513
1996	110716341	4	135	Mallard	SK	-5.33161953727506	Early nester	-4.309375	Mean March 15 - April 15	-3.3703600888324874
1996	110716382	2	127	Mallard	SK	-13.33161953727506	Early nester	-4.309375	Mean March 15 - April 15	-3.3703600888324874
1998	110716382	4	122	Mallard	SK	-18.33161953727506	Early nester	1.575	Mean March 15 - April 15	2.5140149111675125
1995	110716389	1	121	Mallard	SK	-19.33161953727506	Early nester	-1.41875	Mean March 15 - April 15	-0.4797350888324873
1996	110716389	2	122	Mallard	SK	-18.33161953727506	Early nester	-4.309375	Mean March 15 - April 15	-3.3703600888324874
1997	110716389	3	136	Mallard	SK	-4.33161953727506	Early nester	-2.328125	Mean March 15 - April 15	-1.3891100888324872
1995	110716390	1	123	Mallard	SK	-17.33161953727506	Early nester	-1.41875	Mean March 15 - April 15	-0.4797350888324873
1995	110716393	1	136	Mallard	SK	-4.33161953727506	Early nester	-1.41875	Mean March 15 - April 15	-0.4797350888324873
1996	110716393	2	147	Mallard	SK	6.66838046272494	Early nester	-4.309375	Mean March 15 - April 15	-3.3703600888324874
1995	110716394	2	140	Mallard	SK	-0.3316195372750599	Early nester	-1.41875	Mean March 15 - April 15	-0.4797350888324873
1996	110716395	3	172	Mallard	SK	31.66838046272494	Early nester	-4.309375	Mean March 15 - April 15	-3.3703600888324874
1995	110716397	1	142	Mallard	SK	1.6683804627249401	Early nester	-1.41875	Mean March 15 - April 15	-0.4797350888324873
1995	110716398	2	143	Mallard	SK	2.66838046272494	Early nester	-1.41875	Mean March 15 - April 15	-0.4797350888324873
1995	110716399	1	144	Mallard	SK	3.66838046272494	Early nester	-1.41875	Mean March 15 - April 15	-0.4797350888324873
1995	110716400	2	150	Mallard	SK	9.66838046272494	Early nester	-1.41875	Mean March 15 - April 15	-0.4797350888324873
1995	110716401	2	153	Mallard	SK	12.66838046272494	Early nester	-1.41875	Mean March 15 - April 15	-0.4797350888324873
1995	110716402	1	112	Mallard	SK	-28.33161953727506	Early nester	-1.41875	Mean March 15 - April 15	-0.4797350888324873
1997	110716402	3	178	Mallard	SK	37.66838046272494	Early nester	-2.328125	Mean March 15 - April 15	-1.3891100888324872
1995	110716404	2	156	Mallard	SK	15.66838046272494	Early nester	-1.41875	Mean March 15 - April 15	-0.4797350888324873
1995	110716405	2	157	Mallard	SK	16.66838046272494	Early nester	-1.41875	Mean March 15 - April 15	-0.4797350888324873
1995	110716406	1	154	Mallard	SK	13.66838046272494	Early nester	-1.41875	Mean March 15 - April 15	-0.4797350888324873
1996	110716406	2	125	Mallard	SK	-15.33161953727506	Early nester	-4.309375	Mean March 15 - April 15	-3.3703600888324874
1997	110716406	3	170	Mallard	SK	29.66838046272494	Early nester	-2.328125	Mean March 15 - April 15	-1.3891100888324872
1995	110716407	2	155	Mallard	SK	14.66838046272494	Early nester	-1.41875	Mean March 15 - April 15	-0.4797350888324873
1995	110716408	1	160	Mallard	SK	19.66838046272494	Early nester	-1.41875	Mean March 15 - April 15	-0.4797350888324873
1996	110716408	2	125	Mallard	SK	-15.33161953727506	Early nester	-4.309375	Mean March 15 - April 15	-3.3703600888324874
1997	110716408	3	119	Mallard	SK	-21.33161953727506	Early nester	-2.328125	Mean March 15 - April 15	-1.3891100888324872
1998	110716408	4	150	Mallard	SK	9.66838046272494	Early nester	1.575	Mean March 15 - April 15	2.5140149111675125
1995	110716409	2	175	Mallard	SK	34.66838046272494	Early nester	-1.41875	Mean March 15 - April 15	-0.4797350888324873
1996	110716417	1	122	Mallard	SK	-18.33161953727506	Early nester	-4.309375	Mean March 15 - April 15	-3.3703600888324874
1996	110716419	1	156	Mallard	SK	15.66838046272494	Early nester	-4.309375	Mean March 15 - April 15	-3.3703600888324874
1995	110716424	2	184	Mallard	SK	43.66838046272494	Early nester	-1.41875	Mean March 15 - April 15	-0.4797350888324873
1996	110716458	1	158	Mallard	SK	17.66838046272494	Early nester	-4.309375	Mean March 15 - April 15	-3.3703600888324874
1996	110716460	1	110	Mallard	SK	-30.33161953727506	Early nester	-4.309375	Mean March 15 - April 15	-3.3703600888324874
1997	110716460	2	144	Mallard	SK	3.66838046272494	Early nester	-2.328125	Mean March 15 - April 15	-1.3891100888324872
1996	110716461	2	120	Mallard	SK	-20.33161953727506	Early nester	-4.309375	Mean March 15 - April 15	-3.3703600888324874
1996	110716462	1	124	Mallard	SK	-16.33161953727506	Early nester	-4.309375	Mean March 15 - April 15	-3.3703600888324874
1997	110716462	2	114	Mallard	SK	-26.33161953727506	Early nester	-2.328125	Mean March 15 - April 15	-1.3891100888324872
1998	110716462	3	134	Mallard	SK	-6.33161953727506	Early nester	1.575	Mean March 15 - April 15	2.5140149111675125
1996	110716463	2	120	Mallard	SK	-20.33161953727506	Early nester	-4.309375	Mean March 15 - April 15	-3.3703600888324874
1997	110716463	2	125	Mallard	SK	-15.33161953727506	Early nester	-2.328125	Mean March 15 - April 15	-1.3891100888324872
1996	110716466	1	126	Mallard	SK	-14.33161953727506	Early nester	-4.309375	Mean March 15 - April 15	-3.3703600888324874
1996	110716467	2	134	Mallard	SK	-6.33161953727506	Early nester	-4.309375	Mean March 15 - April 15	-3.3703600888324874
1997	110716467	3	165	Mallard	SK	24.66838046272494	Early nester	-2.328125	Mean March 15 - April 15	-1.3891100888324872
1998	110716467	4	118	Mallard	SK	-22.33161953727506	Early nester	1.575	Mean March 15 - April 15	2.5140149111675125
1996	110716468	1	126	Mallard	SK	-14.33161953727506	Early nester	-4.309375	Mean March 15 - April 15	-3.3703600888324874
1996	110716469	1	130	Mallard	SK	-10.33161953727506	Early nester	-4.309375	Mean March 15 - April 15	-3.3703600888324874
1997	110716469	2	140	Mallard	SK	-0.3316195372750599	Early nester	-2.328125	Mean March 15 - April 15	-1.3891100888324872
1998	110716469	3	127	Mallard	SK	-13.33161953727506	Early nester	1.575	Mean March 15 - April 15	2.5140149111675125
1996	110716470	1	130	Mallard	SK	-10.33161953727506	Early nester	-4.309375	Mean March 15 - April 15	-3.3703600888324874
1996	110716471	1	133	Mallard	SK	-7.33161953727506	Early nester	-4.309375	Mean March 15 - April 15	-3.3703600888324874
1996	110716472	2	125	Mallard	SK	-15.33161953727506	Early nester	-4.309375	Mean March 15 - April 15	-3.3703600888324874
1996	110716473	1	132	Mallard	SK	-8.33161953727506	Early nester	-4.309375	Mean March 15 - April 15	-3.3703600888324874
1996	110716474	1	131	Mallard	SK	-9.33161953727506	Early nester	-4.309375	Mean March 15 - April 15	-3.3703600888324874
1996	110716475	2	136	Mallard	SK	-4.33161953727506	Early nester	-4.309375	Mean March 15 - April 15	-3.3703600888324874
1996	110716476	1	135	Mallard	SK	-5.33161953727506	Early nester	-4.309375	Mean March 15 - April 15	-3.3703600888324874
1996	110716477	1	135	Mallard	SK	-5.33161953727506	Early nester	-4.309375	Mean March 15 - April 15	-3.3703600888324874
1996	110716478	1	137	Mallard	SK	-3.33161953727506	Early nester	-4.309375	Mean March 15 - April 15	-3.3703600888324874
1996	110716479	1	135	Mallard	SK	-5.33161953727506	Early nester	-4.309375	Mean March 15 - April 15	-3.3703600888324874
1997	110716479	2	124	Mallard	SK	-16.33161953727506	Early nester	-2.328125	Mean March 15 - April 15	-1.3891100888324872
1996	110716480	2	147	Mallard	SK	6.66838046272494	Early nester	-4.309375	Mean March 15 - April 15	-3.3703600888324874
1996	110716481	2	145	Mallard	SK	4.66838046272494	Early nester	-4.309375	Mean March 15 - April 15	-3.3703600888324874
1997	110716481	3	114	Mallard	SK	-26.33161953727506	Early nester	-2.328125	Mean March 15 - April 15	-1.3891100888324872
1998	110716481	4	144	Mallard	SK	3.66838046272494	Early nester	1.575	Mean March 15 - April 15	2.5140149111675125
1996	110716482	1	139	Mallard	SK	-1.3316195372750599	Early nester	-4.309375	Mean March 15 - April 15	-3.3703600888324874
1996	110716483	1	155	Mallard	SK	14.66838046272494	Early nester	-4.309375	Mean March 15 - April 15	-3.3703600888324874
1996	110716484	2	147	Mallard	SK	6.66838046272494	Early nester	-4.309375	Mean March 15 - April 15	-3.3703600888324874
1996	110716485	1	153	Mallard	SK	12.66838046272494	Early nester	-4.309375	Mean March 15 - April 15	-3.3703600888324874
1996	110716486	1	154	Mallard	SK	13.66838046272494	Early nester	-4.309375	Mean March 15 - April 15	-3.3703600888324874
1996	110716487	2	155	Mallard	SK	14.66838046272494	Early nester	-4.309375	Mean March 15 - April 15	-3.3703600888324874
1996	110716488	1	176	Mallard	SK	35.66838046272494	Early nester	-4.309375	Mean March 15 - April 15	-3.3703600888324874
1997	110716488	2	142	Mallard	SK	1.6683804627249401	Early nester	-2.328125	Mean March 15 - April 15	-1.3891100888324872
1998	110716488	3	136	Mallard	SK	-4.33161953727506	Early nester	1.575	Mean March 15 - April 15	2.5140149111675125
1996	110716489	1	152	Mallard	SK	11.66838046272494	Early nester	-4.309375	Mean March 15 - April 15	-3.3703600888324874
1996	110716490	1	166	Mallard	SK	25.66838046272494	Early nester	-4.309375	Mean March 15 - April 15	-3.3703600888324874
1996	110716491	2	162	Mallard	SK	21.66838046272494	Early nester	-4.309375	Mean March 15 - April 15	-3.3703600888324874
1996	110716492	1	163	Mallard	SK	22.66838046272494	Early nester	-4.309375	Mean March 15 - April 15	-3.3703600888324874
1996	110716493	2	169	Mallard	SK	28.66838046272494	Early nester	-4.309375	Mean March 15 - April 15	-3.3703600888324874
1996	110716494	2	162	Mallard	SK	21.66838046272494	Early nester	-4.309375	Mean March 15 - April 15	-3.3703600888324874
1996	110716495	1	168	Mallard	SK	27.66838046272494	Early nester	-4.309375	Mean March 15 - April 15	-3.3703600888324874
1997	110716495	2	121	Mallard	SK	-19.33161953727506	Early nester	-2.328125	Mean March 15 - April 15	-1.3891100888324872
1996	110716496	1	170	Mallard	SK	29.66838046272494	Early nester	-4.309375	Mean March 15 - April 15	-3.3703600888324874
1996	110716497	2	165	Mallard	SK	24.66838046272494	Early nester	-4.309375	Mean March 15 - April 15	-3.3703600888324874
1996	110716498	1	169	Mallard	SK	28.66838046272494	Early nester	-4.309375	Mean March 15 - April 15	-3.3703600888324874
1996	110716499	1	174	Mallard	SK	33.66838046272494	Early nester	-4.309375	Mean March 15 - April 15	-3.3703600888324874
1997	110716499	2	164	Mallard	SK	23.66838046272494	Early nester	-2.328125	Mean March 15 - April 15	-1.3891100888324872
1996	110716500	2	176	Mallard	SK	35.66838046272494	Early nester	-4.309375	Mean March 15 - April 15	-3.3703600888324874
1997	110716500	3	117	Mallard	SK	-23.33161953727506	Early nester	-2.328125	Mean March 15 - April 15	-1.3891100888324872
1998	110716500	4	115	Mallard	SK	-25.33161953727506	Early nester	1.575	Mean March 15 - April 15	2.5140149111675125
1996	146752310	6	195	Mallard	SK	54.66838046272494	Early nester	-4.309375	Mean March 15 - April 15	-3.3703600888324874
1996	146752327	2	138	Mallard	SK	-2.33161953727506	Early nester	-4.309375	Mean March 15 - April 15	-3.3703600888324874
1996	146752328	2	135	Mallard	SK	-5.33161953727506	Early nester	-4.309375	Mean March 15 - April 15	-3.3703600888324874
1996	146752329	2	131	Mallard	SK	-9.33161953727506	Early nester	-4.309375	Mean March 15 - April 15	-3.3703600888324874
1996	146752330	2	135	Mallard	SK	-5.33161953727506	Early nester	-4.309375	Mean March 15 - April 15	-3.3703600888324874
1996	146752331	1	136	Mallard	SK	-4.33161953727506	Early nester	-4.309375	Mean March 15 - April 15	-3.3703600888324874
1997	146752331	2	119	Mallard	SK	-21.33161953727506	Early nester	-2.328125	Mean March 15 - April 15	-1.3891100888324872
1996	146752332	2	139	Mallard	SK	-1.3316195372750599	Early nester	-4.309375	Mean March 15 - April 15	-3.3703600888324874
1997	146752332	3	125	Mallard	SK	-15.33161953727506	Early nester	-2.328125	Mean March 15 - April 15	-1.3891100888324872
1996	146752333	1	148	Mallard	SK	7.66838046272494	Early nester	-4.309375	Mean March 15 - April 15	-3.3703600888324874
1998	146752333	3	129	Mallard	SK	-11.33161953727506	Early nester	1.575	Mean March 15 - April 15	2.5140149111675125
1996	146752334	2	144	Mallard	SK	3.66838046272494	Early nester	-4.309375	Mean March 15 - April 15	-3.3703600888324874
1996	146752335	1	157	Mallard	SK	16.66838046272494	Early nester	-4.309375	Mean March 15 - April 15	-3.3703600888324874
1997	146752335	2	188	Mallard	SK	47.66838046272494	Early nester	-2.328125	Mean March 15 - April 15	-1.3891100888324872
1996	146752336	2	154	Mallard	SK	13.66838046272494	Early nester	-4.309375	Mean March 15 - April 15	-3.3703600888324874
1996	146752337	2	157	Mallard	SK	16.66838046272494	Early nester	-4.309375	Mean March 15 - April 15	-3.3703600888324874
1997	146752337	3	173	Mallard	SK	32.66838046272494	Early nester	-2.328125	Mean March 15 - April 15	-1.3891100888324872
1996	146752338	2	155	Mallard	SK	14.66838046272494	Early nester	-4.309375	Mean March 15 - April 15	-3.3703600888324874
1997	146752338	3	114	Mallard	SK	-26.33161953727506	Early nester	-2.328125	Mean March 15 - April 15	-1.3891100888324872
1998	146752338	4	114	Mallard	SK	-26.33161953727506	Early nester	1.575	Mean March 15 - April 15	2.5140149111675125
1996	146752339	2	157	Mallard	SK	16.66838046272494	Early nester	-4.309375	Mean March 15 - April 15	-3.3703600888324874
1996	146752340	2	160	Mallard	SK	19.66838046272494	Early nester	-4.309375	Mean March 15 - April 15	-3.3703600888324874
1997	146752340	3	154	Mallard	SK	13.66838046272494	Early nester	-2.328125	Mean March 15 - April 15	-1.3891100888324872
1998	146752340	4	119	Mallard	SK	-21.33161953727506	Early nester	1.575	Mean March 15 - April 15	2.5140149111675125
1996	146752341	1	160	Mallard	SK	19.66838046272494	Early nester	-4.309375	Mean March 15 - April 15	-3.3703600888324874
1996	146752342	1	166	Mallard	SK	25.66838046272494	Early nester	-4.309375	Mean March 15 - April 15	-3.3703600888324874
1996	146752343	2	179	Mallard	SK	38.66838046272494	Early nester	-4.309375	Mean March 15 - April 15	-3.3703600888324874
1996	146752344	2	180	Mallard	SK	39.66838046272494	Early nester	-4.309375	Mean March 15 - April 15	-3.3703600888324874
1997	146752346	2	141	Mallard	SK	0.6683804627249401	Early nester	-2.328125	Mean March 15 - April 15	-1.3891100888324872
1998	146752346	3	139	Mallard	SK	-1.3316195372750599	Early nester	1.575	Mean March 15 - April 15	2.5140149111675125
1996	146752361	1	145	Mallard	SK	4.66838046272494	Early nester	-4.309375	Mean March 15 - April 15	-3.3703600888324874
1996	236785801	1	176	Mallard	SK	35.66838046272494	Early nester	-4.309375	Mean March 15 - April 15	-3.3703600888324874
1997	236785801	2	158	Mallard	SK	17.66838046272494	Early nester	-2.328125	Mean March 15 - April 15	-1.3891100888324872
1996	236785802	2	186	Mallard	SK	45.66838046272494	Early nester	-4.309375	Mean March 15 - April 15	-3.3703600888324874
1996	236785804	1	194	Mallard	SK	53.66838046272494	Early nester	-4.309375	Mean March 15 - April 15	-3.3703600888324874
1997	236785816	2	154	Mallard	SK	13.66838046272494	Early nester	-2.328125	Mean March 15 - April 15	-1.3891100888324872
1997	236785818	1	136	Mallard	SK	-4.33161953727506	Early nester	-2.328125	Mean March 15 - April 15	-1.3891100888324872
1998	146752352	2	131	Mallard	SK	-9.33161953727506	Early nester	1.575	Mean March 15 - April 15	2.5140149111675125
1997	146752354	2	144	Mallard	SK	3.66838046272494	Early nester	-2.328125	Mean March 15 - April 15	-1.3891100888324872
1997	146752356	2	152	Mallard	SK	11.66838046272494	Early nester	-2.328125	Mean March 15 - April 15	-1.3891100888324872
1997	146752357	1	153	Mallard	SK	12.66838046272494	Early nester	-2.328125	Mean March 15 - April 15	-1.3891100888324872
1997	146752358	1	160	Mallard	SK	19.66838046272494	Early nester	-2.328125	Mean March 15 - April 15	-1.3891100888324872
1997	146752359	2	158	Mallard	SK	17.66838046272494	Early nester	-2.328125	Mean March 15 - April 15	-1.3891100888324872
1997	146752360	1	160	Mallard	SK	19.66838046272494	Early nester	-2.328125	Mean March 15 - April 15	-1.3891100888324872
1997	146752362	1	170	Mallard	SK	29.66838046272494	Early nester	-2.328125	Mean March 15 - April 15	-1.3891100888324872
1997	146752363	2	166	Mallard	SK	25.66838046272494	Early nester	-2.328125	Mean March 15 - April 15	-1.3891100888324872
1998	146752363	3	121	Mallard	SK	-19.33161953727506	Early nester	1.575	Mean March 15 - April 15	2.5140149111675125
1997	146752364	2	167	Mallard	SK	26.66838046272494	Early nester	-2.328125	Mean March 15 - April 15	-1.3891100888324872
1997	236785838	2	112	Mallard	SK	-28.33161953727506	Early nester	-2.328125	Mean March 15 - April 15	-1.3891100888324872
1997	236785839	3	112	Mallard	SK	-28.33161953727506	Early nester	-2.328125	Mean March 15 - April 15	-1.3891100888324872
1997	236785840	1	113	Mallard	SK	-27.33161953727506	Early nester	-2.328125	Mean March 15 - April 15	-1.3891100888324872
1997	236785841	1	114	Mallard	SK	-26.33161953727506	Early nester	-2.328125	Mean March 15 - April 15	-1.3891100888324872
1997	236785842	1	116	Mallard	SK	-24.33161953727506	Early nester	-2.328125	Mean March 15 - April 15	-1.3891100888324872
1997	236785843	1	115	Mallard	SK	-25.33161953727506	Early nester	-2.328125	Mean March 15 - April 15	-1.3891100888324872
1997	236785844	2	114	Mallard	SK	-26.33161953727506	Early nester	-2.328125	Mean March 15 - April 15	-1.3891100888324872
1997	236785845	1	117	Mallard	SK	-23.33161953727506	Early nester	-2.328125	Mean March 15 - April 15	-1.3891100888324872
1997	236785846	2	115	Mallard	SK	-25.33161953727506	Early nester	-2.328125	Mean March 15 - April 15	-1.3891100888324872
1997	236785848	1	121	Mallard	SK	-19.33161953727506	Early nester	-2.328125	Mean March 15 - April 15	-1.3891100888324872
1998	236785848	2	147	Mallard	SK	6.66838046272494	Early nester	1.575	Mean March 15 - April 15	2.5140149111675125
1997	236785849	2	116	Mallard	SK	-24.33161953727506	Early nester	-2.328125	Mean March 15 - April 15	-1.3891100888324872
1997	236785850	1	120	Mallard	SK	-20.33161953727506	Early nester	-2.328125	Mean March 15 - April 15	-1.3891100888324872
1997	236785851	2	118	Mallard	SK	-22.33161953727506	Early nester	-2.328125	Mean March 15 - April 15	-1.3891100888324872
1997	236785852	1	121	Mallard	SK	-19.33161953727506	Early nester	-2.328125	Mean March 15 - April 15	-1.3891100888324872
1998	236785852	2	153	Mallard	SK	12.66838046272494	Early nester	1.575	Mean March 15 - April 15	2.5140149111675125
1997	236785853	1	120	Mallard	SK	-20.33161953727506	Early nester	-2.328125	Mean March 15 - April 15	-1.3891100888324872
1997	236785854	2	120	Mallard	SK	-20.33161953727506	Early nester	-2.328125	Mean March 15 - April 15	-1.3891100888324872
1997	236785855	1	118	Mallard	SK	-22.33161953727506	Early nester	-2.328125	Mean March 15 - April 15	-1.3891100888324872
1998	236785855	2	147	Mallard	SK	6.66838046272494	Early nester	1.575	Mean March 15 - April 15	2.5140149111675125
1997	236785857	2	121	Mallard	SK	-19.33161953727506	Early nester	-2.328125	Mean March 15 - April 15	-1.3891100888324872
1997	236785858	1	137	Mallard	SK	-3.33161953727506	Early nester	-2.328125	Mean March 15 - April 15	-1.3891100888324872
1997	236785859	2	126	Mallard	SK	-14.33161953727506	Early nester	-2.328125	Mean March 15 - April 15	-1.3891100888324872
1997	236785860	1	128	Mallard	SK	-12.33161953727506	Early nester	-2.328125	Mean March 15 - April 15	-1.3891100888324872
1998	236785860	2	156	Mallard	SK	15.66838046272494	Early nester	1.575	Mean March 15 - April 15	2.5140149111675125
1997	236785861	1	131	Mallard	SK	-9.33161953727506	Early nester	-2.328125	Mean March 15 - April 15	-1.3891100888324872
1998	236785861	2	158	Mallard	SK	17.66838046272494	Early nester	1.575	Mean March 15 - April 15	2.5140149111675125
1997	236785862	2	125	Mallard	SK	-15.33161953727506	Early nester	-2.328125	Mean March 15 - April 15	-1.3891100888324872
1997	236785863	1	128	Mallard	SK	-12.33161953727506	Early nester	-2.328125	Mean March 15 - April 15	-1.3891100888324872
1997	236785864	2	138	Mallard	SK	-2.33161953727506	Early nester	-2.328125	Mean March 15 - April 15	-1.3891100888324872
1998	236785864	3	113	Mallard	SK	-27.33161953727506	Early nester	1.575	Mean March 15 - April 15	2.5140149111675125
1997	236785865	1	134	Mallard	SK	-6.33161953727506	Early nester	-2.328125	Mean March 15 - April 15	-1.3891100888324872
1997	236785866	1	135	Mallard	SK	-5.33161953727506	Early nester	-2.328125	Mean March 15 - April 15	-1.3891100888324872
1997	236785867	2	138	Mallard	SK	-2.33161953727506	Early nester	-2.328125	Mean March 15 - April 15	-1.3891100888324872
1997	236785868	1	137	Mallard	SK	-3.33161953727506	Early nester	-2.328125	Mean March 15 - April 15	-1.3891100888324872
1997	236785869	1	137	Mallard	SK	-3.33161953727506	Early nester	-2.328125	Mean March 15 - April 15	-1.3891100888324872
1998	236785869	2	143	Mallard	SK	2.66838046272494	Early nester	1.575	Mean March 15 - April 15	2.5140149111675125
1997	236785870	1	140	Mallard	SK	-0.3316195372750599	Early nester	-2.328125	Mean March 15 - April 15	-1.3891100888324872
1998	236785870	2	107	Mallard	SK	-33.33161953727506	Early nester	1.575	Mean March 15 - April 15	2.5140149111675125
1997	236785871	1	146	Mallard	SK	5.66838046272494	Early nester	-2.328125	Mean March 15 - April 15	-1.3891100888324872
1998	236785871	2	141	Mallard	SK	0.6683804627249401	Early nester	1.575	Mean March 15 - April 15	2.5140149111675125
1997	236785873	1	145	Mallard	SK	4.66838046272494	Early nester	-2.328125	Mean March 15 - April 15	-1.3891100888324872
1997	236785874	1	143	Mallard	SK	2.66838046272494	Early nester	-2.328125	Mean March 15 - April 15	-1.3891100888324872
1997	236785875	2	143	Mallard	SK	2.66838046272494	Early nester	-2.328125	Mean March 15 - April 15	-1.3891100888324872
1997	236785876	1	147	Mallard	SK	6.66838046272494	Early nester	-2.328125	Mean March 15 - April 15	-1.3891100888324872
1997	236785877	2	144	Mallard	SK	3.66838046272494	Early nester	-2.328125	Mean March 15 - April 15	-1.3891100888324872
1997	236785878	1	150	Mallard	SK	9.66838046272494	Early nester	-2.328125	Mean March 15 - April 15	-1.3891100888324872
1997	236785879	3	150	Mallard	SK	9.66838046272494	Early nester	-2.328125	Mean March 15 - April 15	-1.3891100888324872
1997	236785880	1	155	Mallard	SK	14.66838046272494	Early nester	-2.328125	Mean March 15 - April 15	-1.3891100888324872
1998	236785880	2	144	Mallard	SK	3.66838046272494	Early nester	1.575	Mean March 15 - April 15	2.5140149111675125
1997	236785881	3	154	Mallard	SK	13.66838046272494	Early nester	-2.328125	Mean March 15 - April 15	-1.3891100888324872
1997	236785882	1	157	Mallard	SK	16.66838046272494	Early nester	-2.328125	Mean March 15 - April 15	-1.3891100888324872
1997	236785883	1	157	Mallard	SK	16.66838046272494	Early nester	-2.328125	Mean March 15 - April 15	-1.3891100888324872
1997	236785884	1	162	Mallard	SK	21.66838046272494	Early nester	-2.328125	Mean March 15 - April 15	-1.3891100888324872
1997	236785885	2	161	Mallard	SK	20.66838046272494	Early nester	-2.328125	Mean March 15 - April 15	-1.3891100888324872
1997	236785886	1	160	Mallard	SK	19.66838046272494	Early nester	-2.328125	Mean March 15 - April 15	-1.3891100888324872
1997	236785888	1	169	Mallard	SK	28.66838046272494	Early nester	-2.328125	Mean March 15 - April 15	-1.3891100888324872
1997	236785889	2	166	Mallard	SK	25.66838046272494	Early nester	-2.328125	Mean March 15 - April 15	-1.3891100888324872
1997	236785890	2	169	Mallard	SK	28.66838046272494	Early nester	-2.328125	Mean March 15 - April 15	-1.3891100888324872
1998	236785890	3	138	Mallard	SK	-2.33161953727506	Early nester	1.575	Mean March 15 - April 15	2.5140149111675125
1997	236785891	1	173	Mallard	SK	32.66838046272494	Early nester	-2.328125	Mean March 15 - April 15	-1.3891100888324872
1997	236785892	2	171	Mallard	SK	30.66838046272494	Early nester	-2.328125	Mean March 15 - April 15	-1.3891100888324872
1997	236785893	2	170	Mallard	SK	29.66838046272494	Early nester	-2.328125	Mean March 15 - April 15	-1.3891100888324872
1997	236785894	1	179	Mallard	SK	38.66838046272494	Early nester	-2.328125	Mean March 15 - April 15	-1.3891100888324872
1997	236785895	2	175	Mallard	SK	34.66838046272494	Early nester	-2.328125	Mean March 15 - April 15	-1.3891100888324872
1997	236785896	1	170	Mallard	SK	29.66838046272494	Early nester	-2.328125	Mean March 15 - April 15	-1.3891100888324872
1997	236785897	1	188	Mallard	SK	47.66838046272494	Early nester	-2.328125	Mean March 15 - April 15	-1.3891100888324872
1998	236785897	2	139	Mallard	SK	-1.3316195372750599	Early nester	1.575	Mean March 15 - April 15	2.5140149111675125
1989	59668121	1	161	Scaup	SK	-4.93150684931507	Late nester	-2.4625	Mean March 15 - April 15	-2.5097550675675673
1990	59668121	2	181	Scaup	SK	15.06849315068493	Late nester	-0.41250000000000003	Mean March 15 - April 15	-0.45975506756756757
1989	59668122	1	163	Scaup	SK	-2.9315068493150704	Late nester	-2.4625	Mean March 15 - April 15	-2.5097550675675673
1990	59668122	2	158	Scaup	SK	-7.93150684931507	Late nester	-0.41250000000000003	Mean March 15 - April 15	-0.45975506756756757
1991	59668122	3	156	Scaup	SK	-9.93150684931507	Late nester	3.665625	Mean March 15 - April 15	3.6183699324324325
1989	59668123	1	168	Scaup	SK	2.0684931506849296	Late nester	-2.4625	Mean March 15 - April 15	-2.5097550675675673
1989	59668123	1	168	Scaup	SK	2.0684931506849296	Late nester	-2.4625	Mean March 15 - April 15	-2.5097550675675673
1991	59668123	3	176	Scaup	SK	10.06849315068493	Late nester	3.665625	Mean March 15 - April 15	3.6183699324324325
1989	59668124	1	152	Scaup	SK	-13.93150684931507	Late nester	-2.4625	Mean March 15 - April 15	-2.5097550675675673
1990	59668124	2	155	Scaup	SK	-10.93150684931507	Late nester	-0.41250000000000003	Mean March 15 - April 15	-0.45975506756756757
1990	59668124	2	155	Scaup	SK	-10.93150684931507	Late nester	-0.41250000000000003	Mean March 15 - April 15	-0.45975506756756757
1990	59668133	2	163	Scaup	SK	-2.9315068493150704	Late nester	-0.41250000000000003	Mean March 15 - April 15	-0.45975506756756757
1991	59668133	2	175	Scaup	SK	9.06849315068493	Late nester	3.665625	Mean March 15 - April 15	3.6183699324324325
1990	59668173	1	152	Scaup	SK	-13.93150684931507	Late nester	-0.41250000000000003	Mean March 15 - April 15	-0.45975506756756757
1990	59668173	1	152	Scaup	SK	-13.93150684931507	Late nester	-0.41250000000000003	Mean March 15 - April 15	-0.45975506756756757
1990	59668184	1	173	Scaup	SK	7.06849315068493	Late nester	-0.41250000000000003	Mean March 15 - April 15	-0.45975506756756757
1991	59668184	2	156	Scaup	SK	-9.93150684931507	Late nester	3.665625	Mean March 15 - April 15	3.6183699324324325
1994	59668184	5	172	Scaup	SK	6.06849315068493	Late nester	1.40625	Mean March 15 - April 15	1.3589949324324324
1990	59668185	1	156	Scaup	SK	-9.93150684931507	Late nester	-0.41250000000000003	Mean March 15 - April 15	-0.45975506756756757
1992	59668185	3	173	Scaup	SK	7.06849315068493	Late nester	0.8531250000000001	Mean March 15 - April 15	0.8058699324324325
1990	59668192	1	172	Scaup	SK	6.06849315068493	Late nester	-0.41250000000000003	Mean March 15 - April 15	-0.45975506756756757
1992	59668192	3	159	Scaup	SK	-6.93150684931507	Late nester	0.8531250000000001	Mean March 15 - April 15	0.8058699324324325
1990	59668197	1	169	Scaup	SK	3.0684931506849296	Late nester	-0.41250000000000003	Mean March 15 - April 15	-0.45975506756756757
1991	59668197	2	183	Scaup	SK	17.06849315068493	Late nester	3.665625	Mean March 15 - April 15	3.6183699324324325
1995	68613933	4	169	Scaup	SK	3.0684931506849296	Late nester	-1.41875	Mean March 15 - April 15	-1.4660050675675675
1996	68613933	5	151	Scaup	SK	-14.93150684931507	Late nester	-4.309375	Mean March 15 - April 15	-4.3566300675675675
1997	68613988	1	152	Scaup	SK	-13.93150684931507	Late nester	-2.328125	Mean March 15 - April 15	-2.3753800675675674
1998	68613988	2	159	Scaup	SK	-6.93150684931507	Late nester	1.575	Mean March 15 - April 15	1.5277449324324324
1991	89662883	1	156	Scaup	SK	-9.93150684931507	Late nester	3.665625	Mean March 15 - April 15	3.6183699324324325
1994	89662883	4	140	Scaup	SK	-25.93150684931507	Late nester	1.40625	Mean March 15 - April 15	1.3589949324324324
1995	89662883	5	178	Scaup	SK	12.06849315068493	Late nester	-1.41875	Mean March 15 - April 15	-1.4660050675675675
1991	89662884	1	166	Scaup	SK	0.06849315068492956	Late nester	3.665625	Mean March 15 - April 15	3.6183699324324325
1992	89662884	2	164	Scaup	SK	-1.9315068493150704	Late nester	0.8531250000000001	Mean March 15 - April 15	0.8058699324324325
1993	89662884	3	155	Scaup	SK	-10.93150684931507	Late nester	2.275	Mean March 15 - April 15	2.2277449324324325
1991	89675101	1	161	Scaup	SK	-4.93150684931507	Late nester	3.665625	Mean March 15 - April 15	3.6183699324324325
1995	89675101	5	189	Scaup	SK	23.06849315068493	Late nester	-1.41875	Mean March 15 - April 15	-1.4660050675675675
1996	89675101	6	161	Scaup	SK	-4.93150684931507	Late nester	-4.309375	Mean March 15 - April 15	-4.3566300675675675
1991	89675107	1	173	Scaup	SK	7.06849315068493	Late nester	3.665625	Mean March 15 - April 15	3.6183699324324325
1992	89675107	2	174	Scaup	SK	8.06849315068493	Late nester	0.8531250000000001	Mean March 15 - April 15	0.8058699324324325
1992	89675131	1	167	Scaup	SK	1.0684931506849296	Late nester	0.8531250000000001	Mean March 15 - April 15	0.8058699324324325
1995	89675131	4	155	Scaup	SK	-10.93150684931507	Late nester	-1.41875	Mean March 15 - April 15	-1.4660050675675675
1992	89675155	2	156	Scaup	SK	-9.93150684931507	Late nester	0.8531250000000001	Mean March 15 - April 15	0.8058699324324325
1995	89675155	5	160	Scaup	SK	-5.93150684931507	Late nester	-1.41875	Mean March 15 - April 15	-1.4660050675675675
1996	89675155	6	153	Scaup	SK	-12.93150684931507	Late nester	-4.309375	Mean March 15 - April 15	-4.3566300675675675
1997	89675155	7	154	Scaup	SK	-11.93150684931507	Late nester	-2.328125	Mean March 15 - April 15	-2.3753800675675674
1998	89675155	8	173	Scaup	SK	7.06849315068493	Late nester	1.575	Mean March 15 - April 15	1.5277449324324324
1992	89675158	1	167	Scaup	SK	1.0684931506849296	Late nester	0.8531250000000001	Mean March 15 - April 15	0.8058699324324325
1994	89675158	3	165	Scaup	SK	-0.9315068493150704	Late nester	1.40625	Mean March 15 - April 15	1.3589949324324324
1995	89675158	4	175	Scaup	SK	9.06849315068493	Late nester	-1.41875	Mean March 15 - April 15	-1.4660050675675675
1992	89675162	1	179	Scaup	SK	13.06849315068493	Late nester	0.8531250000000001	Mean March 15 - April 15	0.8058699324324325
1993	89675162	2	167	Scaup	SK	1.0684931506849296	Late nester	2.275	Mean March 15 - April 15	2.2277449324324325
1994	89675162	3	179	Scaup	SK	13.06849315068493	Late nester	1.40625	Mean March 15 - April 15	1.3589949324324324
1995	89675162	4	164	Scaup	SK	-1.9315068493150704	Late nester	-1.41875	Mean March 15 - April 15	-1.4660050675675675
1996	89675162	5	169	Scaup	SK	3.0684931506849296	Late nester	-4.309375	Mean March 15 - April 15	-4.3566300675675675
1996	89675372	1	165	Scaup	SK	-0.9315068493150704	Late nester	-4.309375	Mean March 15 - April 15	-4.3566300675675675
1997	89675372	2	164	Scaup	SK	-1.9315068493150704	Late nester	-2.328125	Mean March 15 - April 15	-2.3753800675675674
1996	89675376	1	166	Scaup	SK	0.06849315068492956	Late nester	-4.309375	Mean March 15 - April 15	-4.3566300675675675
1997	89675376	2	155	Scaup	SK	-10.93150684931507	Late nester	-2.328125	Mean March 15 - April 15	-2.3753800675675674
1997	101661314	1	166	Scaup	SK	0.06849315068492956	Late nester	-2.328125	Mean March 15 - April 15	-2.3753800675675674
1998	101661314	2	175	Scaup	SK	9.06849315068493	Late nester	1.575	Mean March 15 - April 15	1.5277449324324324
1999	101661314	4	173	Scaup	SK	7.06849315068493	Late nester	1.840625	Mean March 15 - April 15	1.7933699324324324
1999	101661314	4	187	Scaup	SK	21.06849315068493	Late nester	1.840625	Mean March 15 - April 15	1.7933699324324324
2000	101661314	4	182	Scaup	SK	16.06849315068493	Late nester	0.31875	Mean March 15 - April 15	0.27149493243243245
1998	101661348	1	176	Scaup	SK	10.06849315068493	Late nester	1.575	Mean March 15 - April 15	1.5277449324324324
1999	101661348	2	163	Scaup	SK	-2.9315068493150704	Late nester	1.840625	Mean March 15 - April 15	1.7933699324324324
2000	101661348	3	174	Scaup	SK	8.06849315068493	Late nester	0.31875	Mean March 15 - April 15	0.27149493243243245
1998	101661352	1	164	Scaup	SK	-1.9315068493150704	Late nester	1.575	Mean March 15 - April 15	1.5277449324324324
2000	101661352	3	186	Scaup	SK	20.06849315068493	Late nester	0.31875	Mean March 15 - April 15	0.27149493243243245
1998	101661370	1	159	Scaup	SK	-6.93150684931507	Late nester	1.575	Mean March 15 - April 15	1.5277449324324324
1999	101661370	3	158	Scaup	SK	-7.93150684931507	Late nester	1.840625	Mean March 15 - April 15	1.7933699324324324
2000	101661370	3	178	Scaup	SK	12.06849315068493	Late nester	0.31875	Mean March 15 - April 15	0.27149493243243245
1999	105637124	3	163	Scaup	SK	-2.9315068493150704	Late nester	1.840625	Mean March 15 - April 15	1.7933699324324324
2000	105637124	4	180	Scaup	SK	14.06849315068493	Late nester	0.31875	Mean March 15 - April 15	0.27149493243243245
1989	59668125	1	155	Gadwall	SK	-2.1742424242424363	Intermediate nester	-2.4625	Mean March 15 - April 15	-1.9689552919708029
1990	59668125	2	155	Gadwall	SK	-2.1742424242424363	Intermediate nester	-0.41250000000000003	Mean March 15 - April 15	0.08104470802919705
1989	59668130	1	164	Gadwall	SK	6.825757575757564	Intermediate nester	-2.4625	Mean March 15 - April 15	-1.9689552919708029
1990	59668130	2	157	Gadwall	SK	-0.1742424242424363	Intermediate nester	-0.41250000000000003	Mean March 15 - April 15	0.08104470802919705
1989	59668132	1	158	Gadwall	SK	0.8257575757575637	Intermediate nester	-2.4625	Mean March 15 - April 15	-1.9689552919708029
1990	59668132	2	146	Gadwall	SK	-11.174242424242436	Intermediate nester	-0.41250000000000003	Mean March 15 - April 15	0.08104470802919705
1991	59668132	3	159	Gadwall	SK	1.8257575757575637	Intermediate nester	3.665625	Mean March 15 - April 15	4.159169708029197
1990	59668171	1	145	Gadwall	SK	-12.174242424242436	Intermediate nester	-0.41250000000000003	Mean March 15 - April 15	0.08104470802919705
1991	59668171	2	137	Gadwall	SK	-20.174242424242436	Intermediate nester	3.665625	Mean March 15 - April 15	4.159169708029197
1990	59668174	1	147	Gadwall	SK	-10.174242424242436	Intermediate nester	-0.41250000000000003	Mean March 15 - April 15	0.08104470802919705
1992	59668174	3	142	Gadwall	SK	-15.174242424242436	Intermediate nester	0.8531250000000001	Mean March 15 - April 15	1.3466697080291972
1990	59668175	2	151	Gadwall	SK	-6.174242424242436	Intermediate nester	-0.41250000000000003	Mean March 15 - April 15	0.08104470802919705
1991	59668175	3	142	Gadwall	SK	-15.174242424242436	Intermediate nester	3.665625	Mean March 15 - April 15	4.159169708029197
1992	59668175	4	143	Gadwall	SK	-14.174242424242436	Intermediate nester	0.8531250000000001	Mean March 15 - April 15	1.3466697080291972
1993	59668175	5	135	Gadwall	SK	-22.174242424242436	Intermediate nester	2.275	Mean March 15 - April 15	2.768544708029197
1994	59668175	6	154	Gadwall	SK	-3.1742424242424363	Intermediate nester	1.40625	Mean March 15 - April 15	1.899794708029197
1995	59668175	7	151	Gadwall	SK	-6.174242424242436	Intermediate nester	-1.41875	Mean March 15 - April 15	-0.9252052919708029
1990	59668177	1	151	Gadwall	SK	-6.174242424242436	Intermediate nester	-0.41250000000000003	Mean March 15 - April 15	0.08104470802919705
1996	68613937	1	158	Gadwall	SK	0.8257575757575637	Intermediate nester	-4.309375	Mean March 15 - April 15	-3.815830291970803
1998	68613937	3	169	Gadwall	SK	11.825757575757564	Intermediate nester	1.575	Mean March 15 - April 15	2.068544708029197
1996	68613940	1	162	Gadwall	SK	4.825757575757564	Intermediate nester	-4.309375	Mean March 15 - April 15	-3.815830291970803
1998	68613940	3	147	Gadwall	SK	-10.174242424242436	Intermediate nester	1.575	Mean March 15 - April 15	2.068544708029197
1996	68613941	1	163	Gadwall	SK	5.825757575757564	Intermediate nester	-4.309375	Mean March 15 - April 15	-3.815830291970803
1996	68613942	2	165	Gadwall	SK	7.825757575757564	Intermediate nester	-4.309375	Mean March 15 - April 15	-3.815830291970803
1998	68613942	4	162	Gadwall	SK	4.825757575757564	Intermediate nester	1.575	Mean March 15 - April 15	2.068544708029197
1996	68613952	1	163	Gadwall	SK	5.825757575757564	Intermediate nester	-4.309375	Mean March 15 - April 15	-3.815830291970803
1997	68613952	2	146	Gadwall	SK	-11.174242424242436	Intermediate nester	-2.328125	Mean March 15 - April 15	-1.834580291970803
1996	68613954	1	171	Gadwall	SK	13.825757575757564	Intermediate nester	-4.309375	Mean March 15 - April 15	-3.815830291970803
2001	68613974	5	168	Gadwall	SK	10.825757575757564	Intermediate nester	-0.86875	Mean March 15 - April 15	-0.37520529197080293
1997	68613974	1	155	Gadwall	SK	-2.1742424242424363	Intermediate nester	-2.328125	Mean March 15 - April 15	-1.834580291970803
1997	68613981	2	146	Gadwall	SK	-11.174242424242436	Intermediate nester	-2.328125	Mean March 15 - April 15	-1.834580291970803
1998	68613981	3	166	Gadwall	SK	8.825757575757564	Intermediate nester	1.575	Mean March 15 - April 15	2.068544708029197
1994	68613983	1	169	Gadwall	SK	11.825757575757564	Intermediate nester	1.40625	Mean March 15 - April 15	1.899794708029197
1995	68613983	2	149	Gadwall	SK	-8.174242424242436	Intermediate nester	-1.41875	Mean March 15 - April 15	-0.9252052919708029
1997	68613983	4	149	Gadwall	SK	-8.174242424242436	Intermediate nester	-2.328125	Mean March 15 - April 15	-1.834580291970803
2000	68613994	4	149	Gadwall	SK	-8.174242424242436	Intermediate nester	0.31875	Mean March 15 - April 15	0.8122947080291971
1997	68613994	1	152	Gadwall	SK	-5.174242424242436	Intermediate nester	-2.328125	Mean March 15 - April 15	-1.834580291970803
1998	68613994	2	173	Gadwall	SK	15.825757575757564	Intermediate nester	1.575	Mean March 15 - April 15	2.068544708029197
1997	68613999	1	153	Gadwall	SK	-4.174242424242436	Intermediate nester	-2.328125	Mean March 15 - April 15	-1.834580291970803
1998	68613999	2	151	Gadwall	SK	-6.174242424242436	Intermediate nester	1.575	Mean March 15 - April 15	2.068544708029197
1986	87604951	1	158	Gadwall	SK	0.8257575757575637	Intermediate nester	1.6624999999999999	Mean March 15 - April 15	2.156044708029197
1988	87604951	3	145	Gadwall	SK	-12.174242424242436	Intermediate nester	1.190625	Mean March 15 - April 15	1.684169708029197
1989	87604951	4	155	Gadwall	SK	-2.1742424242424363	Intermediate nester	-2.4625	Mean March 15 - April 15	-1.9689552919708029
1986	87604952	1	152	Gadwall	SK	-5.174242424242436	Intermediate nester	1.6624999999999999	Mean March 15 - April 15	2.156044708029197
1987	87604952	2	136	Gadwall	SK	-21.174242424242436	Intermediate nester	2.359375	Mean March 15 - April 15	2.852919708029197
1987	87604970	1	148	Gadwall	SK	-9.174242424242436	Intermediate nester	2.359375	Mean March 15 - April 15	2.852919708029197
1988	87604970	2	142	Gadwall	SK	-15.174242424242436	Intermediate nester	1.190625	Mean March 15 - April 15	1.684169708029197
1989	87604970	3	170	Gadwall	SK	12.825757575757564	Intermediate nester	-2.4625	Mean March 15 - April 15	-1.9689552919708029
1990	87604970	4	141	Gadwall	SK	-16.174242424242436	Intermediate nester	-0.41250000000000003	Mean March 15 - April 15	0.08104470802919705
1987	87604971	1	150	Gadwall	SK	-7.174242424242436	Intermediate nester	2.359375	Mean March 15 - April 15	2.852919708029197
1988	87604971	2	144	Gadwall	SK	-13.174242424242436	Intermediate nester	1.190625	Mean March 15 - April 15	1.684169708029197
1987	87604973	1	163	Gadwall	SK	5.825757575757564	Intermediate nester	2.359375	Mean March 15 - April 15	2.852919708029197
1988	87604988	1	145	Gadwall	SK	-12.174242424242436	Intermediate nester	1.190625	Mean March 15 - April 15	1.684169708029197
1989	87604988	2	149	Gadwall	SK	-8.174242424242436	Intermediate nester	-2.4625	Mean March 15 - April 15	-1.9689552919708029
1991	87604988	4	141	Gadwall	SK	-16.174242424242436	Intermediate nester	3.665625	Mean March 15 - April 15	4.159169708029197
1992	87604988	5	144	Gadwall	SK	-13.174242424242436	Intermediate nester	0.8531250000000001	Mean March 15 - April 15	1.3466697080291972
1988	87604990	1	150	Gadwall	SK	-7.174242424242436	Intermediate nester	1.190625	Mean March 15 - April 15	1.684169708029197
1989	87604990	2	152	Gadwall	SK	-5.174242424242436	Intermediate nester	-2.4625	Mean March 15 - April 15	-1.9689552919708029
1991	89662896	1	150	Gadwall	SK	-7.174242424242436	Intermediate nester	3.665625	Mean March 15 - April 15	4.159169708029197
1992	89662896	2	152	Gadwall	SK	-5.174242424242436	Intermediate nester	0.8531250000000001	Mean March 15 - April 15	1.3466697080291972
1991	89675105	1	167	Gadwall	SK	9.825757575757564	Intermediate nester	3.665625	Mean March 15 - April 15	4.159169708029197
1992	89675105	2	154	Gadwall	SK	-3.1742424242424363	Intermediate nester	0.8531250000000001	Mean March 15 - April 15	1.3466697080291972
1994	89675105	4	166	Gadwall	SK	8.825757575757564	Intermediate nester	1.40625	Mean March 15 - April 15	1.899794708029197
1995	89675105	5	162	Gadwall	SK	4.825757575757564	Intermediate nester	-1.41875	Mean March 15 - April 15	-0.9252052919708029
1996	89675105	6	156	Gadwall	SK	-1.1742424242424363	Intermediate nester	-4.309375	Mean March 15 - April 15	-3.815830291970803
1993	89675113	2	150	Gadwall	SK	-7.174242424242436	Intermediate nester	2.275	Mean March 15 - April 15	2.768544708029197
1992	89675149	1	153	Gadwall	SK	-4.174242424242436	Intermediate nester	0.8531250000000001	Mean March 15 - April 15	1.3466697080291972
1993	89675149	2	159	Gadwall	SK	1.8257575757575637	Intermediate nester	2.275	Mean March 15 - April 15	2.768544708029197
1992	89675153	1	156	Gadwall	SK	-1.1742424242424363	Intermediate nester	0.8531250000000001	Mean March 15 - April 15	1.3466697080291972
1993	89675153	2	141	Gadwall	SK	-16.174242424242436	Intermediate nester	2.275	Mean March 15 - April 15	2.768544708029197
1992	89675159	1	168	Gadwall	SK	10.825757575757564	Intermediate nester	0.8531250000000001	Mean March 15 - April 15	1.3466697080291972
1996	89675167	4	157	Gadwall	SK	-0.1742424242424363	Intermediate nester	-4.309375	Mean March 15 - April 15	-3.815830291970803
1994	89675208	2	135	Gadwall	SK	-22.174242424242436	Intermediate nester	1.40625	Mean March 15 - April 15	1.899794708029197
1996	89675208	4	153	Gadwall	SK	-4.174242424242436	Intermediate nester	-4.309375	Mean March 15 - April 15	-3.815830291970803
1994	89675210	1	144	Gadwall	SK	-13.174242424242436	Intermediate nester	1.40625	Mean March 15 - April 15	1.899794708029197
1994	89675211	2	162	Gadwall	SK	4.825757575757564	Intermediate nester	1.40625	Mean March 15 - April 15	1.899794708029197
1995	89675211	3	150	Gadwall	SK	-7.174242424242436	Intermediate nester	-1.41875	Mean March 15 - April 15	-0.9252052919708029
1994	89675212	1	143	Gadwall	SK	-14.174242424242436	Intermediate nester	1.40625	Mean March 15 - April 15	1.899794708029197
1994	89675215	1	147	Gadwall	SK	-10.174242424242436	Intermediate nester	1.40625	Mean March 15 - April 15	1.899794708029197
1995	89675215	2	169	Gadwall	SK	11.825757575757564	Intermediate nester	-1.41875	Mean March 15 - April 15	-0.9252052919708029
1994	89675219	1	157	Gadwall	SK	-0.1742424242424363	Intermediate nester	1.40625	Mean March 15 - April 15	1.899794708029197
1995	89675219	2	154	Gadwall	SK	-3.1742424242424363	Intermediate nester	-1.41875	Mean March 15 - April 15	-0.9252052919708029
1994	89675221	4	164	Gadwall	SK	6.825757575757564	Intermediate nester	1.40625	Mean March 15 - April 15	1.899794708029197
1995	89675237	1	167	Gadwall	SK	9.825757575757564	Intermediate nester	-1.41875	Mean March 15 - April 15	-0.9252052919708029
1996	89675266	2	186	Gadwall	SK	28.825757575757564	Intermediate nester	-4.309375	Mean March 15 - April 15	-3.815830291970803
1996	89675274	2	178	Gadwall	SK	20.825757575757564	Intermediate nester	-4.309375	Mean March 15 - April 15	-3.815830291970803
1997	89675274	3	155	Gadwall	SK	-2.1742424242424363	Intermediate nester	-2.328125	Mean March 15 - April 15	-1.834580291970803
1995	89675286	1	141	Gadwall	SK	-16.174242424242436	Intermediate nester	-1.41875	Mean March 15 - April 15	-0.9252052919708029
1996	89675286	2	159	Gadwall	SK	1.8257575757575637	Intermediate nester	-4.309375	Mean March 15 - April 15	-3.815830291970803
1995	89675291	1	159	Gadwall	SK	1.8257575757575637	Intermediate nester	-1.41875	Mean March 15 - April 15	-0.9252052919708029
1996	89675291	2	162	Gadwall	SK	4.825757575757564	Intermediate nester	-4.309375	Mean March 15 - April 15	-3.815830291970803
1997	89675291	3	162	Gadwall	SK	4.825757575757564	Intermediate nester	-2.328125	Mean March 15 - April 15	-1.834580291970803
1998	89675291	4	153	Gadwall	SK	-4.174242424242436	Intermediate nester	1.575	Mean March 15 - April 15	2.068544708029197
1995	89675293	1	164	Gadwall	SK	6.825757575757564	Intermediate nester	-1.41875	Mean March 15 - April 15	-0.9252052919708029
1996	89675293	2	166	Gadwall	SK	8.825757575757564	Intermediate nester	-4.309375	Mean March 15 - April 15	-3.815830291970803
1995	89675294	1	160	Gadwall	SK	2.8257575757575637	Intermediate nester	-1.41875	Mean March 15 - April 15	-0.9252052919708029
1997	89675294	3	163	Gadwall	SK	5.825757575757564	Intermediate nester	-2.328125	Mean March 15 - April 15	-1.834580291970803
1998	89675294	4	170	Gadwall	SK	12.825757575757564	Intermediate nester	1.575	Mean March 15 - April 15	2.068544708029197
1995	89675295	3	160	Gadwall	SK	2.8257575757575637	Intermediate nester	-1.41875	Mean March 15 - April 15	-0.9252052919708029
1996	89675295	4	150	Gadwall	SK	-7.174242424242436	Intermediate nester	-4.309375	Mean March 15 - April 15	-3.815830291970803
1995	89675296	1	157	Gadwall	SK	-0.1742424242424363	Intermediate nester	-1.41875	Mean March 15 - April 15	-0.9252052919708029
1995	89675299	2	167	Gadwall	SK	9.825757575757564	Intermediate nester	-1.41875	Mean March 15 - April 15	-0.9252052919708029
1996	89675299	3	165	Gadwall	SK	7.825757575757564	Intermediate nester	-4.309375	Mean March 15 - April 15	-3.815830291970803
1995	89675308	1	169	Gadwall	SK	11.825757575757564	Intermediate nester	-1.41875	Mean March 15 - April 15	-0.9252052919708029
1996	89675360	2	153	Gadwall	SK	-4.174242424242436	Intermediate nester	-4.309375	Mean March 15 - April 15	-3.815830291970803
1996	89675363	1	155	Gadwall	SK	-2.1742424242424363	Intermediate nester	-4.309375	Mean March 15 - April 15	-3.815830291970803
1996	89675367	1	167	Gadwall	SK	9.825757575757564	Intermediate nester	-4.309375	Mean March 15 - April 15	-3.815830291970803
1996	89675373	1	166	Gadwall	SK	8.825757575757564	Intermediate nester	-4.309375	Mean March 15 - April 15	-3.815830291970803
1997	89675373	2	157	Gadwall	SK	-0.1742424242424363	Intermediate nester	-2.328125	Mean March 15 - April 15	-1.834580291970803
1998	89675373	3	175	Gadwall	SK	17.825757575757564	Intermediate nester	1.575	Mean March 15 - April 15	2.068544708029197
1996	89675378	1	178	Gadwall	SK	20.825757575757564	Intermediate nester	-4.309375	Mean March 15 - April 15	-3.815830291970803
1997	89675380	2	155	Gadwall	SK	-2.1742424242424363	Intermediate nester	-2.328125	Mean March 15 - April 15	-1.834580291970803
1998	89675380	3	176	Gadwall	SK	18.825757575757564	Intermediate nester	1.575	Mean March 15 - April 15	2.068544708029197
1998	89675381	3	176	Gadwall	SK	18.825757575757564	Intermediate nester	1.575	Mean March 15 - April 15	2.068544708029197
2000	89675445	3	158	Gadwall	SK	0.8257575757575637	Intermediate nester	0.31875	Mean March 15 - April 15	0.8122947080291971
1998	89675445	1	164	Gadwall	SK	6.825757575757564	Intermediate nester	1.575	Mean March 15 - April 15	2.068544708029197
1998	101661334	1	154	Gadwall	SK	-3.1742424242424363	Intermediate nester	1.575	Mean March 15 - April 15	2.068544708029197
2000	101661337	3	170	Gadwall	SK	12.825757575757564	Intermediate nester	0.31875	Mean March 15 - April 15	0.8122947080291971
1998	101661337	1	145	Gadwall	SK	-12.174242424242436	Intermediate nester	1.575	Mean March 15 - April 15	2.068544708029197
2000	101661345	3	167	Gadwall	SK	9.825757575757564	Intermediate nester	0.31875	Mean March 15 - April 15	0.8122947080291971
1998	101661345	1	160	Gadwall	SK	2.8257575757575637	Intermediate nester	1.575	Mean March 15 - April 15	2.068544708029197
1998	101661364	1	160	Gadwall	SK	2.8257575757575637	Intermediate nester	1.575	Mean March 15 - April 15	2.068544708029197
2000	101661366	3	158	Gadwall	SK	0.8257575757575637	Intermediate nester	0.31875	Mean March 15 - April 15	0.8122947080291971
1998	101661366	1	164	Gadwall	SK	6.825757575757564	Intermediate nester	1.575	Mean March 15 - April 15	2.068544708029197
2000	101661378	3	177	Gadwall	SK	19.825757575757564	Intermediate nester	0.31875	Mean March 15 - April 15	0.8122947080291971
1998	101661378	1	175	Gadwall	SK	17.825757575757564	Intermediate nester	1.575	Mean March 15 - April 15	2.068544708029197
2000	101661379	3	183	Gadwall	SK	25.825757575757564	Intermediate nester	0.31875	Mean March 15 - April 15	0.8122947080291971
1998	101661379	1	174	Gadwall	SK	16.825757575757564	Intermediate nester	1.575	Mean March 15 - April 15	2.068544708029197
1997	101672005	1	155	Gadwall	SK	-2.1742424242424363	Intermediate nester	-2.328125	Mean March 15 - April 15	-1.834580291970803
1998	101672005	2	170	Gadwall	SK	12.825757575757564	Intermediate nester	1.575	Mean March 15 - April 15	2.068544708029197
1997	101672007	2	159	Gadwall	SK	1.8257575757575637	Intermediate nester	-2.328125	Mean March 15 - April 15	-1.834580291970803
1998	101672007	3	151	Gadwall	SK	-6.174242424242436	Intermediate nester	1.575	Mean March 15 - April 15	2.068544708029197
1984	HT085604	2	149	Goldeneye	finland	-11.016591251885359	Early nester	NA	Mean April 1 - April 30	NA
1984	HT085605	2	154	Goldeneye	finland	-6.016591251885359	Early nester	NA	Mean April 1 - April 30	NA
1984	HT085603	2	158	Goldeneye	finland	-2.016591251885359	Early nester	NA	Mean April 1 - April 30	NA
1984	HT085602	2	160	Goldeneye	finland	-0.016591251885358815	Early nester	NA	Mean April 1 - April 30	NA
1984	HT085606	2	155	Goldeneye	finland	-5.016591251885359	Early nester	NA	Mean April 1 - April 30	NA
1984	HT085607	2	156	Goldeneye	finland	-4.016591251885359	Early nester	NA	Mean April 1 - April 30	NA
1984	HT085608	2	162	Goldeneye	finland	1.9834087481146412	Early nester	NA	Mean April 1 - April 30	NA
1984	HT085610	2	168	Goldeneye	finland	7.983408748114641	Early nester	NA	Mean April 1 - April 30	NA
1985	HT085604	3	166	Goldeneye	finland	5.983408748114641	Early nester	-0.9966666666666667	Mean April 1 - April 30	-0.8317690040140491
1985	HT085602	3	168	Goldeneye	finland	7.983408748114641	Early nester	-0.9966666666666667	Mean April 1 - April 30	-0.8317690040140491
1985	HT085622	2	177	Goldeneye	finland	16.98340874811464	Early nester	-0.9966666666666667	Mean April 1 - April 30	-0.8317690040140491
1985	HT085620	2	176	Goldeneye	finland	15.983408748114641	Early nester	-0.9966666666666667	Mean April 1 - April 30	-0.8317690040140491
1985	HT085619	2	175	Goldeneye	finland	14.983408748114641	Early nester	-0.9966666666666667	Mean April 1 - April 30	-0.8317690040140491
1985	HT085610	3	175	Goldeneye	finland	14.983408748114641	Early nester	-0.9966666666666667	Mean April 1 - April 30	-0.8317690040140491
1985	HT085607	3	169	Goldeneye	finland	8.983408748114641	Early nester	-0.9966666666666667	Mean April 1 - April 30	-0.8317690040140491
1985	HT085603	3	170	Goldeneye	finland	9.983408748114641	Early nester	-0.9966666666666667	Mean April 1 - April 30	-0.8317690040140491
1985	HT085624	2	179	Goldeneye	finland	18.98340874811464	Early nester	-0.9966666666666667	Mean April 1 - April 30	-0.8317690040140491
1985	HT085621	2	166	Goldeneye	finland	5.983408748114641	Early nester	-0.9966666666666667	Mean April 1 - April 30	-0.8317690040140491
1985	HT085616	2	166	Goldeneye	finland	5.983408748114641	Early nester	-0.9966666666666667	Mean April 1 - April 30	-0.8317690040140491
1985	HT085630	2	181	Goldeneye	finland	20.98340874811464	Early nester	-0.9966666666666667	Mean April 1 - April 30	-0.8317690040140491
1985	HT085612	2	164	Goldeneye	finland	3.983408748114641	Early nester	-0.9966666666666667	Mean April 1 - April 30	-0.8317690040140491
1985	HT085625	2	178	Goldeneye	finland	17.98340874811464	Early nester	-0.9966666666666667	Mean April 1 - April 30	-0.8317690040140491
1985	HT085614	2	175	Goldeneye	finland	14.983408748114641	Early nester	-0.9966666666666667	Mean April 1 - April 30	-0.8317690040140491
1985	HT085605	3	167	Goldeneye	finland	6.983408748114641	Early nester	-0.9966666666666667	Mean April 1 - April 30	-0.8317690040140491
1985	HT085627	2	182	Goldeneye	finland	21.98340874811464	Early nester	-0.9966666666666667	Mean April 1 - April 30	-0.8317690040140491
1985	HT085626	2	176	Goldeneye	finland	15.983408748114641	Early nester	-0.9966666666666667	Mean April 1 - April 30	-0.8317690040140491
1985	HT085618	2	166	Goldeneye	finland	5.983408748114641	Early nester	-0.9966666666666667	Mean April 1 - April 30	-0.8317690040140491
1985	HT085608	3	168	Goldeneye	finland	7.983408748114641	Early nester	-0.9966666666666667	Mean April 1 - April 30	-0.8317690040140491
1985	HT085615	2	179	Goldeneye	finland	18.98340874811464	Early nester	-0.9966666666666667	Mean April 1 - April 30	-0.8317690040140491
1986	HT085612	3	159	Goldeneye	finland	-1.0165912518853588	Early nester	0.54	Mean April 1 - April 30	0.43698099598595086
1986	HT085608	4	165	Goldeneye	finland	4.983408748114641	Early nester	0.54	Mean April 1 - April 30	0.43698099598595086
1986	HT085604	4	156	Goldeneye	finland	-4.016591251885359	Early nester	0.54	Mean April 1 - April 30	0.43698099598595086
1986	HT085620	3	160	Goldeneye	finland	-0.016591251885358815	Early nester	0.54	Mean April 1 - April 30	0.43698099598595086
1986	HT102309	2	161	Goldeneye	finland	0.9834087481146412	Early nester	0.54	Mean April 1 - April 30	0.43698099598595086
1986	HT085605	4	159	Goldeneye	finland	-1.0165912518853588	Early nester	0.54	Mean April 1 - April 30	0.43698099598595086
1986	HT102302	2	157	Goldeneye	finland	-3.016591251885359	Early nester	0.54	Mean April 1 - April 30	0.43698099598595086
1986	HT085610	4	171	Goldeneye	finland	10.983408748114641	Early nester	0.54	Mean April 1 - April 30	0.43698099598595086
1986	HT085650	2	162	Goldeneye	finland	1.9834087481146412	Early nester	0.54	Mean April 1 - April 30	0.43698099598595086
1986	HT085629	3	169	Goldeneye	finland	8.983408748114641	Early nester	0.54	Mean April 1 - April 30	0.43698099598595086
1986	HT085618	3	160	Goldeneye	finland	-0.016591251885358815	Early nester	0.54	Mean April 1 - April 30	0.43698099598595086
1986	HT102301	2	161	Goldeneye	finland	0.9834087481146412	Early nester	0.54	Mean April 1 - April 30	0.43698099598595086
1986	HT085630	3	174	Goldeneye	finland	13.983408748114641	Early nester	0.54	Mean April 1 - April 30	0.43698099598595086
1986	HT085619	3	170	Goldeneye	finland	9.983408748114641	Early nester	0.54	Mean April 1 - April 30	0.43698099598595086
1986	HT085609	4	164	Goldeneye	finland	3.983408748114641	Early nester	0.54	Mean April 1 - April 30	0.43698099598595086
1986	HT102316	2	179	Goldeneye	finland	18.98340874811464	Early nester	0.54	Mean April 1 - April 30	0.43698099598595086
1986	HT102303	2	161	Goldeneye	finland	0.9834087481146412	Early nester	0.54	Mean April 1 - April 30	0.43698099598595086
1986	HT085625	3	171	Goldeneye	finland	10.983408748114641	Early nester	0.54	Mean April 1 - April 30	0.43698099598595086
1986	HT085621	3	168	Goldeneye	finland	7.983408748114641	Early nester	0.54	Mean April 1 - April 30	0.43698099598595086
1986	HT102311	2	175	Goldeneye	finland	14.983408748114641	Early nester	0.54	Mean April 1 - April 30	0.43698099598595086
1986	HT102318	2	185	Goldeneye	finland	24.98340874811464	Early nester	0.54	Mean April 1 - April 30	0.43698099598595086
1986	HT102312	2	175	Goldeneye	finland	14.983408748114641	Early nester	0.54	Mean April 1 - April 30	0.43698099598595086
1986	HT102317	2	183	Goldeneye	finland	22.98340874811464	Early nester	0.54	Mean April 1 - April 30	0.43698099598595086
1986	HT085616	3	170	Goldeneye	finland	9.983408748114641	Early nester	0.54	Mean April 1 - April 30	0.43698099598595086
1986	HT102310	2	165	Goldeneye	finland	4.983408748114641	Early nester	0.54	Mean April 1 - April 30	0.43698099598595086
1986	HT102314	2	174	Goldeneye	finland	13.983408748114641	Early nester	0.54	Mean April 1 - April 30	0.43698099598595086
1986	HT102304	2	161	Goldeneye	finland	0.9834087481146412	Early nester	0.54	Mean April 1 - April 30	0.43698099598595086
1986	HT085626	3	173	Goldeneye	finland	12.983408748114641	Early nester	0.54	Mean April 1 - April 30	0.43698099598595086
1986	HT102313	2	172	Goldeneye	finland	11.983408748114641	Early nester	0.54	Mean April 1 - April 30	0.43698099598595086
1986	HT102306	2	158	Goldeneye	finland	-2.016591251885359	Early nester	0.54	Mean April 1 - April 30	0.43698099598595086
1986	HT102305	2	165	Goldeneye	finland	4.983408748114641	Early nester	0.54	Mean April 1 - April 30	0.43698099598595086
1986	HT102308	2	159	Goldeneye	finland	-1.0165912518853588	Early nester	0.54	Mean April 1 - April 30	0.43698099598595086
1987	HT085608	5	174	Goldeneye	finland	13.983408748114641	Early nester	0.49999999999999994	Mean April 1 - April 30	-0.19739400401404916
1987	HT102309	3	164	Goldeneye	finland	3.983408748114641	Early nester	0.49999999999999994	Mean April 1 - April 30	-0.19739400401404916
1987	HT102308	3	158	Goldeneye	finland	-2.016591251885359	Early nester	0.49999999999999994	Mean April 1 - April 30	-0.19739400401404916
1987	HT102346	2	168	Goldeneye	finland	7.983408748114641	Early nester	0.49999999999999994	Mean April 1 - April 30	-0.19739400401404916
1987	HT085619	4	169	Goldeneye	finland	8.983408748114641	Early nester	0.49999999999999994	Mean April 1 - April 30	-0.19739400401404916
1987	HT102302	3	159	Goldeneye	finland	-1.0165912518853588	Early nester	0.49999999999999994	Mean April 1 - April 30	-0.19739400401404916
1987	HT085609	5	165	Goldeneye	finland	4.983408748114641	Early nester	0.49999999999999994	Mean April 1 - April 30	-0.19739400401404916
1987	HT085621	4	164	Goldeneye	finland	3.983408748114641	Early nester	0.49999999999999994	Mean April 1 - April 30	-0.19739400401404916
1987	HT085629	4	164	Goldeneye	finland	3.983408748114641	Early nester	0.49999999999999994	Mean April 1 - April 30	-0.19739400401404916
1987	HT085620	4	159	Goldeneye	finland	-1.0165912518853588	Early nester	0.49999999999999994	Mean April 1 - April 30	-0.19739400401404916
1987	HT102314	3	177	Goldeneye	finland	16.98340874811464	Early nester	0.49999999999999994	Mean April 1 - April 30	-0.19739400401404916
1987	HT085618	4	154	Goldeneye	finland	-6.016591251885359	Early nester	0.49999999999999994	Mean April 1 - April 30	-0.19739400401404916
1987	HT102310	3	165	Goldeneye	finland	4.983408748114641	Early nester	0.49999999999999994	Mean April 1 - April 30	-0.19739400401404916
1987	HT085627	4	163	Goldeneye	finland	2.983408748114641	Early nester	0.49999999999999994	Mean April 1 - April 30	-0.19739400401404916
1987	HT102301	3	162	Goldeneye	finland	1.9834087481146412	Early nester	0.49999999999999994	Mean April 1 - April 30	-0.19739400401404916
1987	HT102305	3	178	Goldeneye	finland	17.98340874811464	Early nester	0.49999999999999994	Mean April 1 - April 30	-0.19739400401404916
1987	HT102306	3	182	Goldeneye	finland	21.98340874811464	Early nester	0.49999999999999994	Mean April 1 - April 30	-0.19739400401404916
1987	HT085626	4	170	Goldeneye	finland	9.983408748114641	Early nester	0.49999999999999994	Mean April 1 - April 30	-0.19739400401404916
1987	HT102304	3	161	Goldeneye	finland	0.9834087481146412	Early nester	0.49999999999999994	Mean April 1 - April 30	-0.19739400401404916
1987	HT085606	5	171	Goldeneye	finland	10.983408748114641	Early nester	0.49999999999999994	Mean April 1 - April 30	-0.19739400401404916
1987	HT102345	2	164	Goldeneye	finland	3.983408748114641	Early nester	0.49999999999999994	Mean April 1 - April 30	-0.19739400401404916
1987	HT085615	4	169	Goldeneye	finland	8.983408748114641	Early nester	0.49999999999999994	Mean April 1 - April 30	-0.19739400401404916
1987	HT102347	2	180	Goldeneye	finland	19.98340874811464	Early nester	0.49999999999999994	Mean April 1 - April 30	-0.19739400401404916
1987	HT085630	4	164	Goldeneye	finland	3.983408748114641	Early nester	0.49999999999999994	Mean April 1 - April 30	-0.19739400401404916
1987	HT085612	4	163	Goldeneye	finland	2.983408748114641	Early nester	0.49999999999999994	Mean April 1 - April 30	-0.19739400401404916
1987	HT085625	4	174	Goldeneye	finland	13.983408748114641	Early nester	0.49999999999999994	Mean April 1 - April 30	-0.19739400401404916
1987	HT102311	3	172	Goldeneye	finland	11.983408748114641	Early nester	0.49999999999999994	Mean April 1 - April 30	-0.19739400401404916
1987	HT102318	3	171	Goldeneye	finland	10.983408748114641	Early nester	0.49999999999999994	Mean April 1 - April 30	-0.19739400401404916
1987	HT102316	3	170	Goldeneye	finland	9.983408748114641	Early nester	0.49999999999999994	Mean April 1 - April 30	-0.19739400401404916
1987	HT085604	5	172	Goldeneye	finland	11.983408748114641	Early nester	0.49999999999999994	Mean April 1 - April 30	-0.19739400401404916
1988	HT102314	4	166	Goldeneye	finland	5.983408748114641	Early nester	-0.6633333333333333	Mean April 1 - April 30	-1.1755190040140493
1988	HT085618	5	159	Goldeneye	finland	-1.0165912518853588	Early nester	-0.6633333333333333	Mean April 1 - April 30	-1.1755190040140493
1988	HT085627	5	165	Goldeneye	finland	4.983408748114641	Early nester	-0.6633333333333333	Mean April 1 - April 30	-1.1755190040140493
1988	HT102310	4	163	Goldeneye	finland	2.983408748114641	Early nester	-0.6633333333333333	Mean April 1 - April 30	-1.1755190040140493
1988	HT102308	4	156	Goldeneye	finland	-4.016591251885359	Early nester	-0.6633333333333333	Mean April 1 - April 30	-1.1755190040140493
1988	HT085629	5	169	Goldeneye	finland	8.983408748114641	Early nester	-0.6633333333333333	Mean April 1 - April 30	-1.1755190040140493
1988	HT102309	4	163	Goldeneye	finland	2.983408748114641	Early nester	-0.6633333333333333	Mean April 1 - April 30	-1.1755190040140493
1988	HT111104	2	168	Goldeneye	finland	7.983408748114641	Early nester	-0.6633333333333333	Mean April 1 - April 30	-1.1755190040140493
1988	HT102346	3	162	Goldeneye	finland	1.9834087481146412	Early nester	-0.6633333333333333	Mean April 1 - April 30	-1.1755190040140493
1988	HT085604	6	150	Goldeneye	finland	-10.016591251885359	Early nester	-0.6633333333333333	Mean April 1 - April 30	-1.1755190040140493
1988	HT085619	5	165	Goldeneye	finland	4.983408748114641	Early nester	-0.6633333333333333	Mean April 1 - April 30	-1.1755190040140493
1988	HT111105	2	174	Goldeneye	finland	13.983408748114641	Early nester	-0.6633333333333333	Mean April 1 - April 30	-1.1755190040140493
1988	HT085621	5	159	Goldeneye	finland	-1.0165912518853588	Early nester	-0.6633333333333333	Mean April 1 - April 30	-1.1755190040140493
1988	HT085616	5	168	Goldeneye	finland	7.983408748114641	Early nester	-0.6633333333333333	Mean April 1 - April 30	-1.1755190040140493
1988	HT102304	4	166	Goldeneye	finland	5.983408748114641	Early nester	-0.6633333333333333	Mean April 1 - April 30	-1.1755190040140493
1988	HT085606	6	173	Goldeneye	finland	12.983408748114641	Early nester	-0.6633333333333333	Mean April 1 - April 30	-1.1755190040140493
1988	HT111106	2	178	Goldeneye	finland	17.98340874811464	Early nester	-0.6633333333333333	Mean April 1 - April 30	-1.1755190040140493
1988	HT085626	5	174	Goldeneye	finland	13.983408748114641	Early nester	-0.6633333333333333	Mean April 1 - April 30	-1.1755190040140493
1988	HT111109	2	178	Goldeneye	finland	17.98340874811464	Early nester	-0.6633333333333333	Mean April 1 - April 30	-1.1755190040140493
1988	HT085615	5	166	Goldeneye	finland	5.983408748114641	Early nester	-0.6633333333333333	Mean April 1 - April 30	-1.1755190040140493
1988	HT111110	2	177	Goldeneye	finland	16.98340874811464	Early nester	-0.6633333333333333	Mean April 1 - April 30	-1.1755190040140493
1988	HT111102	2	166	Goldeneye	finland	5.983408748114641	Early nester	-0.6633333333333333	Mean April 1 - April 30	-1.1755190040140493
1988	HT102312	4	174	Goldeneye	finland	13.983408748114641	Early nester	-0.6633333333333333	Mean April 1 - April 30	-1.1755190040140493
1988	HT085608	6	164	Goldeneye	finland	3.983408748114641	Early nester	-0.6633333333333333	Mean April 1 - April 30	-1.1755190040140493
1988	HT102347	3	169	Goldeneye	finland	8.983408748114641	Early nester	-0.6633333333333333	Mean April 1 - April 30	-1.1755190040140493
1988	HT111108	2	177	Goldeneye	finland	16.98340874811464	Early nester	-0.6633333333333333	Mean April 1 - April 30	-1.1755190040140493
1988	HT111107	2	180	Goldeneye	finland	19.98340874811464	Early nester	-0.6633333333333333	Mean April 1 - April 30	-1.1755190040140493
1989	HT085618	6	147	Goldeneye	finland	-13.016591251885359	Early nester	3.4633333333333334	Mean April 1 - April 30	1.4119809959859508
1989	HT102310	5	144	Goldeneye	finland	-16.01659125188536	Early nester	3.4633333333333334	Mean April 1 - April 30	1.4119809959859508
1989	HT085627	6	153	Goldeneye	finland	-7.016591251885359	Early nester	3.4633333333333334	Mean April 1 - April 30	1.4119809959859508
1989	HT102308	5	144	Goldeneye	finland	-16.01659125188536	Early nester	3.4633333333333334	Mean April 1 - April 30	1.4119809959859508
1989	HT085604	7	142	Goldeneye	finland	-18.01659125188536	Early nester	3.4633333333333334	Mean April 1 - April 30	1.4119809959859508
1989	HT085621	6	147	Goldeneye	finland	-13.016591251885359	Early nester	3.4633333333333334	Mean April 1 - April 30	1.4119809959859508
1989	HT111101	3	154	Goldeneye	finland	-6.016591251885359	Early nester	3.4633333333333334	Mean April 1 - April 30	1.4119809959859508
1989	HT111105	3	157	Goldeneye	finland	-3.016591251885359	Early nester	3.4633333333333334	Mean April 1 - April 30	1.4119809959859508
1989	HT102316	5	163	Goldeneye	finland	2.983408748114641	Early nester	3.4633333333333334	Mean April 1 - April 30	1.4119809959859508
1989	HT085608	7	151	Goldeneye	finland	-9.016591251885359	Early nester	3.4633333333333334	Mean April 1 - April 30	1.4119809959859508
1989	HT085615	6	157	Goldeneye	finland	-3.016591251885359	Early nester	3.4633333333333334	Mean April 1 - April 30	1.4119809959859508
1989	HT111114	2	163	Goldeneye	finland	2.983408748114641	Early nester	3.4633333333333334	Mean April 1 - April 30	1.4119809959859508
1989	HT111110	3	160	Goldeneye	finland	-0.016591251885358815	Early nester	3.4633333333333334	Mean April 1 - April 30	1.4119809959859508
1989	HT102346	4	147	Goldeneye	finland	-13.016591251885359	Early nester	3.4633333333333334	Mean April 1 - April 30	1.4119809959859508
1989	HT111116	2	168	Goldeneye	finland	7.983408748114641	Early nester	3.4633333333333334	Mean April 1 - April 30	1.4119809959859508
1989	HT111108	3	154	Goldeneye	finland	-6.016591251885359	Early nester	3.4633333333333334	Mean April 1 - April 30	1.4119809959859508
1989	HT085619	6	151	Goldeneye	finland	-9.016591251885359	Early nester	3.4633333333333334	Mean April 1 - April 30	1.4119809959859508
1989	HT111113	2	159	Goldeneye	finland	-1.0165912518853588	Early nester	3.4633333333333334	Mean April 1 - April 30	1.4119809959859508
1989	HT111104	3	149	Goldeneye	finland	-11.016591251885359	Early nester	3.4633333333333334	Mean April 1 - April 30	1.4119809959859508
1989	HT111107	3	149	Goldeneye	finland	-11.016591251885359	Early nester	3.4633333333333334	Mean April 1 - April 30	1.4119809959859508
1989	HT111115	2	159	Goldeneye	finland	-1.0165912518853588	Early nester	3.4633333333333334	Mean April 1 - April 30	1.4119809959859508
1989	HT102314	5	161	Goldeneye	finland	0.9834087481146412	Early nester	3.4633333333333334	Mean April 1 - April 30	1.4119809959859508
1989	HT111120	2	168	Goldeneye	finland	7.983408748114641	Early nester	3.4633333333333334	Mean April 1 - April 30	1.4119809959859508
1989	HT102305	5	151	Goldeneye	finland	-9.016591251885359	Early nester	3.4633333333333334	Mean April 1 - April 30	1.4119809959859508
1989	HT102301	5	150	Goldeneye	finland	-10.016591251885359	Early nester	3.4633333333333334	Mean April 1 - April 30	1.4119809959859508
1989	HT111109	3	150	Goldeneye	finland	-10.016591251885359	Early nester	3.4633333333333334	Mean April 1 - April 30	1.4119809959859508
1989	HT102304	5	154	Goldeneye	finland	-6.016591251885359	Early nester	3.4633333333333334	Mean April 1 - April 30	1.4119809959859508
1989	HT102347	4	159	Goldeneye	finland	-1.0165912518853588	Early nester	3.4633333333333334	Mean April 1 - April 30	1.4119809959859508
1989	HT111106	3	159	Goldeneye	finland	-1.0165912518853588	Early nester	3.4633333333333334	Mean April 1 - April 30	1.4119809959859508
1989	HT085630	6	148	Goldeneye	finland	-12.016591251885359	Early nester	3.4633333333333334	Mean April 1 - April 30	1.4119809959859508
1989	HT102312	5	160	Goldeneye	finland	-0.016591251885358815	Early nester	3.4633333333333334	Mean April 1 - April 30	1.4119809959859508
1989	HT111121	2	170	Goldeneye	finland	9.983408748114641	Early nester	3.4633333333333334	Mean April 1 - April 30	1.4119809959859508
1989	HT111102	3	152	Goldeneye	finland	-8.016591251885359	Early nester	3.4633333333333334	Mean April 1 - April 30	1.4119809959859508
1989	HT112079	4	145	Goldeneye	finland	-15.016591251885359	Early nester	3.4633333333333334	Mean April 1 - April 30	1.4119809959859508
1989	HT111111	2	156	Goldeneye	finland	-4.016591251885359	Early nester	3.4633333333333334	Mean April 1 - April 30	1.4119809959859508
1989	HT111112	2	152	Goldeneye	finland	-8.016591251885359	Early nester	3.4633333333333334	Mean April 1 - April 30	1.4119809959859508
1989	HT055387	6	157	Goldeneye	finland	-3.016591251885359	Early nester	3.4633333333333334	Mean April 1 - April 30	1.4119809959859508
1989	HT114263	3	153	Goldeneye	finland	-7.016591251885359	Early nester	3.4633333333333334	Mean April 1 - April 30	1.4119809959859508
1989	HT111117	2	166	Goldeneye	finland	5.983408748114641	Early nester	3.4633333333333334	Mean April 1 - April 30	1.4119809959859508
1989	HT111119	2	162	Goldeneye	finland	1.9834087481146412	Early nester	3.4633333333333334	Mean April 1 - April 30	1.4119809959859508
1989	HT111123	2	175	Goldeneye	finland	14.983408748114641	Early nester	3.4633333333333334	Mean April 1 - April 30	1.4119809959859508
1990	HT102346	5	139	Goldeneye	finland	-21.01659125188536	Early nester	3.67	Mean April 1 - April 30	2.496355995985951
1990	HT085618	7	144	Goldeneye	finland	-16.01659125188536	Early nester	3.67	Mean April 1 - April 30	2.496355995985951
1990	HT102312	6	163	Goldeneye	finland	2.983408748114641	Early nester	3.67	Mean April 1 - April 30	2.496355995985951
1990	HT111125	2	154	Goldeneye	finland	-6.016591251885359	Early nester	3.67	Mean April 1 - April 30	2.496355995985951
1990	HT111111	3	147	Goldeneye	finland	-13.016591251885359	Early nester	3.67	Mean April 1 - April 30	2.496355995985951
1990	HT085630	7	148	Goldeneye	finland	-12.016591251885359	Early nester	3.67	Mean April 1 - April 30	2.496355995985951
1990	HT111131	3	164	Goldeneye	finland	3.983408748114641	Early nester	3.67	Mean April 1 - April 30	2.496355995985951
1990	HT111123	3	165	Goldeneye	finland	4.983408748114641	Early nester	3.67	Mean April 1 - April 30	2.496355995985951
1990	HT111126	2	159	Goldeneye	finland	-1.0165912518853588	Early nester	3.67	Mean April 1 - April 30	2.496355995985951
1990	HT102314	6	154	Goldeneye	finland	-6.016591251885359	Early nester	3.67	Mean April 1 - April 30	2.496355995985951
1990	HT111135	2	169	Goldeneye	finland	8.983408748114641	Early nester	3.67	Mean April 1 - April 30	2.496355995985951
1990	HT085627	7	150	Goldeneye	finland	-10.016591251885359	Early nester	3.67	Mean April 1 - April 30	2.496355995985951
1990	HT102301	6	157	Goldeneye	finland	-3.016591251885359	Early nester	3.67	Mean April 1 - April 30	2.496355995985951
1990	HT111128	4	155	Goldeneye	finland	-5.016591251885359	Early nester	3.67	Mean April 1 - April 30	2.496355995985951
1990	HT085606	8	153	Goldeneye	finland	-7.016591251885359	Early nester	3.67	Mean April 1 - April 30	2.496355995985951
1990	HT111106	4	151	Goldeneye	finland	-9.016591251885359	Early nester	3.67	Mean April 1 - April 30	2.496355995985951
1990	HT111108	4	148	Goldeneye	finland	-12.016591251885359	Early nester	3.67	Mean April 1 - April 30	2.496355995985951
1990	HT111115	3	166	Goldeneye	finland	5.983408748114641	Early nester	3.67	Mean April 1 - April 30	2.496355995985951
1990	HT111113	3	159	Goldeneye	finland	-1.0165912518853588	Early nester	3.67	Mean April 1 - April 30	2.496355995985951
1990	HT111107	4	150	Goldeneye	finland	-10.016591251885359	Early nester	3.67	Mean April 1 - April 30	2.496355995985951
1990	HT102308	6	148	Goldeneye	finland	-12.016591251885359	Early nester	3.67	Mean April 1 - April 30	2.496355995985951
1990	HT111104	4	148	Goldeneye	finland	-12.016591251885359	Early nester	3.67	Mean April 1 - April 30	2.496355995985951
1990	HT111133	2	158	Goldeneye	finland	-2.016591251885359	Early nester	3.67	Mean April 1 - April 30	2.496355995985951
1990	HT111124	2	150	Goldeneye	finland	-10.016591251885359	Early nester	3.67	Mean April 1 - April 30	2.496355995985951
1990	HT111114	3	159	Goldeneye	finland	-1.0165912518853588	Early nester	3.67	Mean April 1 - April 30	2.496355995985951
1990	HT085608	8	150	Goldeneye	finland	-10.016591251885359	Early nester	3.67	Mean April 1 - April 30	2.496355995985951
1990	HT111119	3	159	Goldeneye	finland	-1.0165912518853588	Early nester	3.67	Mean April 1 - April 30	2.496355995985951
1990	HT085615	7	152	Goldeneye	finland	-8.016591251885359	Early nester	3.67	Mean April 1 - April 30	2.496355995985951
1990	HT111110	4	157	Goldeneye	finland	-3.016591251885359	Early nester	3.67	Mean April 1 - April 30	2.496355995985951
1990	HT111132	2	171	Goldeneye	finland	10.983408748114641	Early nester	3.67	Mean April 1 - April 30	2.496355995985951
1990	HT085621	7	151	Goldeneye	finland	-9.016591251885359	Early nester	3.67	Mean April 1 - April 30	2.496355995985951
1990	HT111101	4	149	Goldeneye	finland	-11.016591251885359	Early nester	3.67	Mean April 1 - April 30	2.496355995985951
1990	HT085604	8	141	Goldeneye	finland	-19.01659125188536	Early nester	3.67	Mean April 1 - April 30	2.496355995985951
1990	HT111127	2	158	Goldeneye	finland	-2.016591251885359	Early nester	3.67	Mean April 1 - April 30	2.496355995985951
1991	HT111104	5	156	Goldeneye	finland	-4.016591251885359	Early nester	2.42	Mean April 1 - April 30	1.793230995985951
1991	HT111108	5	150	Goldeneye	finland	-10.016591251885359	Early nester	2.42	Mean April 1 - April 30	1.793230995985951
1991	HT085621	8	150	Goldeneye	finland	-10.016591251885359	Early nester	2.42	Mean April 1 - April 30	1.793230995985951
1991	HT111109	5	157	Goldeneye	finland	-3.016591251885359	Early nester	2.42	Mean April 1 - April 30	1.793230995985951
1991	HT102301	7	149	Goldeneye	finland	-11.016591251885359	Early nester	2.42	Mean April 1 - April 30	1.793230995985951
1991	HT102314	7	161	Goldeneye	finland	0.9834087481146412	Early nester	2.42	Mean April 1 - April 30	1.793230995985951
1991	HT111140	2	165	Goldeneye	finland	4.983408748114641	Early nester	2.42	Mean April 1 - April 30	1.793230995985951
1991	HT085630	8	162	Goldeneye	finland	1.9834087481146412	Early nester	2.42	Mean April 1 - April 30	1.793230995985951
1991	HT111124	3	149	Goldeneye	finland	-11.016591251885359	Early nester	2.42	Mean April 1 - April 30	1.793230995985951
1991	HT111130	2	162	Goldeneye	finland	1.9834087481146412	Early nester	2.42	Mean April 1 - April 30	1.793230995985951
1991	HT102308	8	143	Goldeneye	finland	-17.01659125188536	Early nester	2.42	Mean April 1 - April 30	1.793230995985951
1991	HT111107	5	148	Goldeneye	finland	-12.016591251885359	Early nester	2.42	Mean April 1 - April 30	1.793230995985951
1991	HT111143	2	163	Goldeneye	finland	2.983408748114641	Early nester	2.42	Mean April 1 - April 30	1.793230995985951
1991	HT111126	3	167	Goldeneye	finland	6.983408748114641	Early nester	2.42	Mean April 1 - April 30	1.793230995985951
1991	HT111132	3	168	Goldeneye	finland	7.983408748114641	Early nester	2.42	Mean April 1 - April 30	1.793230995985951
1991	HT111149	2	169	Goldeneye	finland	8.983408748114641	Early nester	2.42	Mean April 1 - April 30	1.793230995985951
1991	HT111119	4	157	Goldeneye	finland	-3.016591251885359	Early nester	2.42	Mean April 1 - April 30	1.793230995985951
1991	HT111150	2	169	Goldeneye	finland	8.983408748114641	Early nester	2.42	Mean April 1 - April 30	1.793230995985951
1991	HT111138	3	175	Goldeneye	finland	14.983408748114641	Early nester	2.42	Mean April 1 - April 30	1.793230995985951
1991	HT111147	2	169	Goldeneye	finland	8.983408748114641	Early nester	2.42	Mean April 1 - April 30	1.793230995985951
1991	HT111110	5	174	Goldeneye	finland	13.983408748114641	Early nester	2.42	Mean April 1 - April 30	1.793230995985951
1991	HT085606	9	147	Goldeneye	finland	-13.016591251885359	Early nester	2.42	Mean April 1 - April 30	1.793230995985951
1991	HT111129	4	163	Goldeneye	finland	2.983408748114641	Early nester	2.42	Mean April 1 - April 30	1.793230995985951
1991	HT111123	4	176	Goldeneye	finland	15.983408748114641	Early nester	2.42	Mean April 1 - April 30	1.793230995985951
1991	HT111111	4	148	Goldeneye	finland	-12.016591251885359	Early nester	2.42	Mean April 1 - April 30	1.793230995985951
1991	HT111125	3	157	Goldeneye	finland	-3.016591251885359	Early nester	2.42	Mean April 1 - April 30	1.793230995985951
1991	HT111141	2	163	Goldeneye	finland	2.983408748114641	Early nester	2.42	Mean April 1 - April 30	1.793230995985951
1991	HT111144	2	169	Goldeneye	finland	8.983408748114641	Early nester	2.42	Mean April 1 - April 30	1.793230995985951
1991	HT111117	4	169	Goldeneye	finland	8.983408748114641	Early nester	2.42	Mean April 1 - April 30	1.793230995985951
1991	HT111114	4	182	Goldeneye	finland	21.98340874811464	Early nester	2.42	Mean April 1 - April 30	1.793230995985951
1991	HT111145	2	171	Goldeneye	finland	10.983408748114641	Early nester	2.42	Mean April 1 - April 30	1.793230995985951
1991	HT085608	9	163	Goldeneye	finland	2.983408748114641	Early nester	2.42	Mean April 1 - April 30	1.793230995985951
1991	HT111818	2	177	Goldeneye	finland	16.98340874811464	Early nester	2.42	Mean April 1 - April 30	1.793230995985951
1992	HT102314	8	162	Goldeneye	finland	1.9834087481146412	Early nester	-1.1833333333333333	Mean April 1 - April 30	-0.09426900401404903
1992	HT111104	6	154	Goldeneye	finland	-6.016591251885359	Early nester	-1.1833333333333333	Mean April 1 - April 30	-0.09426900401404903
1992	HT111843	2	178	Goldeneye	finland	17.98340874811464	Early nester	-1.1833333333333333	Mean April 1 - April 30	-0.09426900401404903
1992	HT111108	6	162	Goldeneye	finland	1.9834087481146412	Early nester	-1.1833333333333333	Mean April 1 - April 30	-0.09426900401404903
1992	HT085608	10	163	Goldeneye	finland	2.983408748114641	Early nester	-1.1833333333333333	Mean April 1 - April 30	-0.09426900401404903
1992	HT085615	9	164	Goldeneye	finland	3.983408748114641	Early nester	-1.1833333333333333	Mean April 1 - April 30	-0.09426900401404903
1992	HT085621	9	161	Goldeneye	finland	0.9834087481146412	Early nester	-1.1833333333333333	Mean April 1 - April 30	-0.09426900401404903
1992	HT111837	2	159	Goldeneye	finland	-1.0165912518853588	Early nester	-1.1833333333333333	Mean April 1 - April 30	-0.09426900401404903
1992	HT085618	9	151	Goldeneye	finland	-9.016591251885359	Early nester	-1.1833333333333333	Mean April 1 - April 30	-0.09426900401404903
1992	HT111143	3	165	Goldeneye	finland	4.983408748114641	Early nester	-1.1833333333333333	Mean April 1 - April 30	-0.09426900401404903
1992	HT102308	8	158	Goldeneye	finland	-2.016591251885359	Early nester	-1.1833333333333333	Mean April 1 - April 30	-0.09426900401404903
1992	HT111839	2	166	Goldeneye	finland	5.983408748114641	Early nester	-1.1833333333333333	Mean April 1 - April 30	-0.09426900401404903
1992	HT111113	5	172	Goldeneye	finland	11.983408748114641	Early nester	-1.1833333333333333	Mean April 1 - April 30	-0.09426900401404903
1992	HT111124	4	165	Goldeneye	finland	4.983408748114641	Early nester	-1.1833333333333333	Mean April 1 - April 30	-0.09426900401404903
1992	HT111130	3	162	Goldeneye	finland	1.9834087481146412	Early nester	-1.1833333333333333	Mean April 1 - April 30	-0.09426900401404903
1992	HT111838	2	172	Goldeneye	finland	11.983408748114641	Early nester	-1.1833333333333333	Mean April 1 - April 30	-0.09426900401404903
1992	HT111840	3	169	Goldeneye	finland	8.983408748114641	Early nester	-1.1833333333333333	Mean April 1 - April 30	-0.09426900401404903
1992	HT111841	3	173	Goldeneye	finland	12.983408748114641	Early nester	-1.1833333333333333	Mean April 1 - April 30	-0.09426900401404903
1992	HT111146	3	172	Goldeneye	finland	11.983408748114641	Early nester	-1.1833333333333333	Mean April 1 - April 30	-0.09426900401404903
1992	HT111137	4	175	Goldeneye	finland	14.983408748114641	Early nester	-1.1833333333333333	Mean April 1 - April 30	-0.09426900401404903
1992	HT111127	4	169	Goldeneye	finland	8.983408748114641	Early nester	-1.1833333333333333	Mean April 1 - April 30	-0.09426900401404903
1992	HT111842	2	177	Goldeneye	finland	16.98340874811464	Early nester	-1.1833333333333333	Mean April 1 - April 30	-0.09426900401404903
1992	HT111844	2	175	Goldeneye	finland	14.983408748114641	Early nester	-1.1833333333333333	Mean April 1 - April 30	-0.09426900401404903
1992	HT111128	6	163	Goldeneye	finland	2.983408748114641	Early nester	-1.1833333333333333	Mean April 1 - April 30	-0.09426900401404903
1992	HT085606	10	170	Goldeneye	finland	9.983408748114641	Early nester	-1.1833333333333333	Mean April 1 - April 30	-0.09426900401404903
1992	HT111106	6	162	Goldeneye	finland	1.9834087481146412	Early nester	-1.1833333333333333	Mean April 1 - April 30	-0.09426900401404903
1992	HT111131	5	160	Goldeneye	finland	-0.016591251885358815	Early nester	-1.1833333333333333	Mean April 1 - April 30	-0.09426900401404903
1992	HT111111	5	158	Goldeneye	finland	-2.016591251885359	Early nester	-1.1833333333333333	Mean April 1 - April 30	-0.09426900401404903
1992	HT111125	4	161	Goldeneye	finland	0.9834087481146412	Early nester	-1.1833333333333333	Mean April 1 - April 30	-0.09426900401404903
1992	HT111134	4	172	Goldeneye	finland	11.983408748114641	Early nester	-1.1833333333333333	Mean April 1 - April 30	-0.09426900401404903
1992	HT111126	4	168	Goldeneye	finland	7.983408748114641	Early nester	-1.1833333333333333	Mean April 1 - April 30	-0.09426900401404903
1992	HT102306	8	170	Goldeneye	finland	9.983408748114641	Early nester	-1.1833333333333333	Mean April 1 - April 30	-0.09426900401404903
1992	HT102301	8	154	Goldeneye	finland	-6.016591251885359	Early nester	-1.1833333333333333	Mean April 1 - April 30	-0.09426900401404903
1992	HT111109	6	155	Goldeneye	finland	-5.016591251885359	Early nester	-1.1833333333333333	Mean April 1 - April 30	-0.09426900401404903
1992	HT111150	3	167	Goldeneye	finland	6.983408748114641	Early nester	-1.1833333333333333	Mean April 1 - April 30	-0.09426900401404903
1992	HT085630	9	158	Goldeneye	finland	-2.016591251885359	Early nester	-1.1833333333333333	Mean April 1 - April 30	-0.09426900401404903
1992	HT111123	5	172	Goldeneye	finland	11.983408748114641	Early nester	-1.1833333333333333	Mean April 1 - April 30	-0.09426900401404903
1992	HT111110	6	167	Goldeneye	finland	6.983408748114641	Early nester	-1.1833333333333333	Mean April 1 - April 30	-0.09426900401404903
1992	HT111144	3	161	Goldeneye	finland	0.9834087481146412	Early nester	-1.1833333333333333	Mean April 1 - April 30	-0.09426900401404903
1992	HT111132	4	166	Goldeneye	finland	5.983408748114641	Early nester	-1.1833333333333333	Mean April 1 - April 30	-0.09426900401404903
1992	HT111846	2	177	Goldeneye	finland	16.98340874811464	Early nester	-1.1833333333333333	Mean April 1 - April 30	-0.09426900401404903
1992	HT111836	2	162	Goldeneye	finland	1.9834087481146412	Early nester	-1.1833333333333333	Mean April 1 - April 30	-0.09426900401404903
1992	HT111818	3	179	Goldeneye	finland	18.98340874811464	Early nester	-1.1833333333333333	Mean April 1 - April 30	-0.09426900401404903
1992	HT111845	2	171	Goldeneye	finland	10.983408748114641	Early nester	-1.1833333333333333	Mean April 1 - April 30	-0.09426900401404903
1992	HT111835	2	164	Goldeneye	finland	3.983408748114641	Early nester	-1.1833333333333333	Mean April 1 - April 30	-0.09426900401404903
1992	HT085604	10	171	Goldeneye	finland	10.983408748114641	Early nester	-1.1833333333333333	Mean April 1 - April 30	-0.09426900401404903
1992	HT111140	3	177	Goldeneye	finland	16.98340874811464	Early nester	-1.1833333333333333	Mean April 1 - April 30	-0.09426900401404903
1992	HT111848	2	184	Goldeneye	finland	23.98340874811464	Early nester	-1.1833333333333333	Mean April 1 - April 30	-0.09426900401404903
1992	HT111114	5	186	Goldeneye	finland	25.98340874811464	Early nester	-1.1833333333333333	Mean April 1 - April 30	-0.09426900401404903
1992	HT111129	5	181	Goldeneye	finland	20.98340874811464	Early nester	-1.1833333333333333	Mean April 1 - April 30	-0.09426900401404903
1993	HT085618	10	147	Goldeneye	finland	-13.016591251885359	Early nester	1.09	Mean April 1 - April 30	0.07448099598595093
1993	HT102301	9	152	Goldeneye	finland	-8.016591251885359	Early nester	1.09	Mean April 1 - April 30	0.07448099598595093
1993	HT085606	11	151	Goldeneye	finland	-9.016591251885359	Early nester	1.09	Mean April 1 - April 30	0.07448099598595093
1993	HT111108	7	152	Goldeneye	finland	-8.016591251885359	Early nester	1.09	Mean April 1 - April 30	0.07448099598595093
1993	HT111104	7	151	Goldeneye	finland	-9.016591251885359	Early nester	1.09	Mean April 1 - April 30	0.07448099598595093
1993	HT111846	3	160	Goldeneye	finland	-0.016591251885358815	Early nester	1.09	Mean April 1 - April 30	0.07448099598595093
1993	HT111836	3	154	Goldeneye	finland	-6.016591251885359	Early nester	1.09	Mean April 1 - April 30	0.07448099598595093
1993	HT111843	3	157	Goldeneye	finland	-3.016591251885359	Early nester	1.09	Mean April 1 - April 30	0.07448099598595093
1993	HT111840	4	153	Goldeneye	finland	-7.016591251885359	Early nester	1.09	Mean April 1 - April 30	0.07448099598595093
1993	HT111143	4	166	Goldeneye	finland	5.983408748114641	Early nester	1.09	Mean April 1 - April 30	0.07448099598595093
1993	HT111107	7	154	Goldeneye	finland	-6.016591251885359	Early nester	1.09	Mean April 1 - April 30	0.07448099598595093
1993	HT111128	7	155	Goldeneye	finland	-5.016591251885359	Early nester	1.09	Mean April 1 - April 30	0.07448099598595093
1993	HT085630	10	163	Goldeneye	finland	2.983408748114641	Early nester	1.09	Mean April 1 - April 30	0.07448099598595093
1993	HT140014	2	159	Goldeneye	finland	-1.0165912518853588	Early nester	1.09	Mean April 1 - April 30	0.07448099598595093
1993	HT111844	3	167	Goldeneye	finland	6.983408748114641	Early nester	1.09	Mean April 1 - April 30	0.07448099598595093
1993	HT111131	6	155	Goldeneye	finland	-5.016591251885359	Early nester	1.09	Mean April 1 - April 30	0.07448099598595093
1993	HT111106	7	155	Goldeneye	finland	-5.016591251885359	Early nester	1.09	Mean April 1 - April 30	0.07448099598595093
1993	HT111111	6	154	Goldeneye	finland	-6.016591251885359	Early nester	1.09	Mean April 1 - April 30	0.07448099598595093
1993	HT111134	5	156	Goldeneye	finland	-4.016591251885359	Early nester	1.09	Mean April 1 - April 30	0.07448099598595093
1993	HT140017	2	166	Goldeneye	finland	5.983408748114641	Early nester	1.09	Mean April 1 - April 30	0.07448099598595093
1993	HT140019	2	174	Goldeneye	finland	13.983408748114641	Early nester	1.09	Mean April 1 - April 30	0.07448099598595093
1993	HT111114	6	173	Goldeneye	finland	12.983408748114641	Early nester	1.09	Mean April 1 - April 30	0.07448099598595093
1993	HT111146	4	159	Goldeneye	finland	-1.0165912518853588	Early nester	1.09	Mean April 1 - April 30	0.07448099598595093
1993	HT111127	5	157	Goldeneye	finland	-3.016591251885359	Early nester	1.09	Mean April 1 - April 30	0.07448099598595093
1993	HT085615	10	165	Goldeneye	finland	4.983408748114641	Early nester	1.09	Mean April 1 - April 30	0.07448099598595093
1993	HT140024	2	173	Goldeneye	finland	12.983408748114641	Early nester	1.09	Mean April 1 - April 30	0.07448099598595093
1993	HT140018	2	165	Goldeneye	finland	4.983408748114641	Early nester	1.09	Mean April 1 - April 30	0.07448099598595093
1993	HT111150	4	159	Goldeneye	finland	-1.0165912518853588	Early nester	1.09	Mean April 1 - April 30	0.07448099598595093
1993	HT102306	9	166	Goldeneye	finland	5.983408748114641	Early nester	1.09	Mean April 1 - April 30	0.07448099598595093
1993	HT111117	6	160	Goldeneye	finland	-0.016591251885358815	Early nester	1.09	Mean April 1 - April 30	0.07448099598595093
1993	HT140020	2	169	Goldeneye	finland	8.983408748114641	Early nester	1.09	Mean April 1 - April 30	0.07448099598595093
1993	HT111818	4	169	Goldeneye	finland	8.983408748114641	Early nester	1.09	Mean April 1 - April 30	0.07448099598595093
1993	HT140022	2	169	Goldeneye	finland	8.983408748114641	Early nester	1.09	Mean April 1 - April 30	0.07448099598595093
1993	HT111144	4	153	Goldeneye	finland	-7.016591251885359	Early nester	1.09	Mean April 1 - April 30	0.07448099598595093
1993	HT111110	7	158	Goldeneye	finland	-2.016591251885359	Early nester	1.09	Mean April 1 - April 30	0.07448099598595093
1993	HT111132	5	161	Goldeneye	finland	0.9834087481146412	Early nester	1.09	Mean April 1 - April 30	0.07448099598595093
1993	HT140021	2	168	Goldeneye	finland	7.983408748114641	Early nester	1.09	Mean April 1 - April 30	0.07448099598595093
1993	HT140023	2	175	Goldeneye	finland	14.983408748114641	Early nester	1.09	Mean April 1 - April 30	0.07448099598595093
1993	HT140013	2	160	Goldeneye	finland	-0.016591251885358815	Early nester	1.09	Mean April 1 - April 30	0.07448099598595093
1994	HT111104	8	149	Goldeneye	finland	-11.016591251885359	Early nester	3.3533333333333335	Mean April 1 - April 30	0.011980995985950926
1994	HT085618	11	152	Goldeneye	finland	-8.016591251885359	Early nester	3.3533333333333335	Mean April 1 - April 30	0.011980995985950926
1994	HT111114	7	159	Goldeneye	finland	-1.0165912518853588	Early nester	3.3533333333333335	Mean April 1 - April 30	0.011980995985950926
1994	HT111146	5	162	Goldeneye	finland	1.9834087481146412	Early nester	3.3533333333333335	Mean April 1 - April 30	0.011980995985950926
1994	HT140033	2	164	Goldeneye	finland	3.983408748114641	Early nester	3.3533333333333335	Mean April 1 - April 30	0.011980995985950926
1994	HT111846	4	158	Goldeneye	finland	-2.016591251885359	Early nester	3.3533333333333335	Mean April 1 - April 30	0.011980995985950926
1994	HT111836	4	150	Goldeneye	finland	-10.016591251885359	Early nester	3.3533333333333335	Mean April 1 - April 30	0.011980995985950926
1994	HT140024	3	160	Goldeneye	finland	-0.016591251885358815	Early nester	3.3533333333333335	Mean April 1 - April 30	0.011980995985950926
1994	HT102301	10	151	Goldeneye	finland	-9.016591251885359	Early nester	3.3533333333333335	Mean April 1 - April 30	0.011980995985950926
1994	HT140032	2	168	Goldeneye	finland	7.983408748114641	Early nester	3.3533333333333335	Mean April 1 - April 30	0.011980995985950926
1994	HT111134	6	153	Goldeneye	finland	-7.016591251885359	Early nester	3.3533333333333335	Mean April 1 - April 30	0.011980995985950926
1994	HT140017	3	163	Goldeneye	finland	2.983408748114641	Early nester	3.3533333333333335	Mean April 1 - April 30	0.011980995985950926
1994	HT140030	2	160	Goldeneye	finland	-0.016591251885358815	Early nester	3.3533333333333335	Mean April 1 - April 30	0.011980995985950926
1994	HT140026	6	154	Goldeneye	finland	-6.016591251885359	Early nester	3.3533333333333335	Mean April 1 - April 30	0.011980995985950926
1994	HT111111	7	149	Goldeneye	finland	-11.016591251885359	Early nester	3.3533333333333335	Mean April 1 - April 30	0.011980995985950926
1994	HT140027	4	155	Goldeneye	finland	-5.016591251885359	Early nester	3.3533333333333335	Mean April 1 - April 30	0.011980995985950926
1994	HT111150	5	165	Goldeneye	finland	4.983408748114641	Early nester	3.3533333333333335	Mean April 1 - April 30	0.011980995985950926
1994	HT140028	3	159	Goldeneye	finland	-1.0165912518853588	Early nester	3.3533333333333335	Mean April 1 - April 30	0.011980995985950926
1994	HT140034	2	169	Goldeneye	finland	8.983408748114641	Early nester	3.3533333333333335	Mean April 1 - April 30	0.011980995985950926
1994	HT140029	2	162	Goldeneye	finland	1.9834087481146412	Early nester	3.3533333333333335	Mean April 1 - April 30	0.011980995985950926
1994	HT111143	5	153	Goldeneye	finland	-7.016591251885359	Early nester	3.3533333333333335	Mean April 1 - April 30	0.011980995985950926
1994	HT111843	4	158	Goldeneye	finland	-2.016591251885359	Early nester	3.3533333333333335	Mean April 1 - April 30	0.011980995985950926
1994	HT111127	6	162	Goldeneye	finland	1.9834087481146412	Early nester	3.3533333333333335	Mean April 1 - April 30	0.011980995985950926
1994	HT085630	11	164	Goldeneye	finland	3.983408748114641	Early nester	3.3533333333333335	Mean April 1 - April 30	0.011980995985950926
1994	HT140019	3	171	Goldeneye	finland	10.983408748114641	Early nester	3.3533333333333335	Mean April 1 - April 30	0.011980995985950926
1994	HT140012	5	160	Goldeneye	finland	-0.016591251885358815	Early nester	3.3533333333333335	Mean April 1 - April 30	0.011980995985950926
1994	HT085615	11	158	Goldeneye	finland	-2.016591251885359	Early nester	3.3533333333333335	Mean April 1 - April 30	0.011980995985950926
1994	HT111128	8	155	Goldeneye	finland	-5.016591251885359	Early nester	3.3533333333333335	Mean April 1 - April 30	0.011980995985950926
1994	HT140035	2	169	Goldeneye	finland	8.983408748114641	Early nester	3.3533333333333335	Mean April 1 - April 30	0.011980995985950926
1994	HT140014	3	157	Goldeneye	finland	-3.016591251885359	Early nester	3.3533333333333335	Mean April 1 - April 30	0.011980995985950926
1994	HT102345	9	153	Goldeneye	finland	-7.016591251885359	Early nester	3.3533333333333335	Mean April 1 - April 30	0.011980995985950926
1994	HT140031	2	161	Goldeneye	finland	0.9834087481146412	Early nester	3.3533333333333335	Mean April 1 - April 30	0.011980995985950926
1994	HT085606	12	156	Goldeneye	finland	-4.016591251885359	Early nester	3.3533333333333335	Mean April 1 - April 30	0.011980995985950926
1994	HT111131	7	156	Goldeneye	finland	-4.016591251885359	Early nester	3.3533333333333335	Mean April 1 - April 30	0.011980995985950926
1994	HT111106	8	158	Goldeneye	finland	-2.016591251885359	Early nester	3.3533333333333335	Mean April 1 - April 30	0.011980995985950926
1994	HT111818	5	157	Goldeneye	finland	-3.016591251885359	Early nester	3.3533333333333335	Mean April 1 - April 30	0.011980995985950926
1994	HT140018	3	162	Goldeneye	finland	1.9834087481146412	Early nester	3.3533333333333335	Mean April 1 - April 30	0.011980995985950926
1994	HT111835	4	156	Goldeneye	finland	-4.016591251885359	Early nester	3.3533333333333335	Mean April 1 - April 30	0.011980995985950926
1994	HT111144	5	156	Goldeneye	finland	-4.016591251885359	Early nester	3.3533333333333335	Mean April 1 - April 30	0.011980995985950926
1994	HT140023	3	161	Goldeneye	finland	0.9834087481146412	Early nester	3.3533333333333335	Mean April 1 - April 30	0.011980995985950926
1994	HT111110	8	157	Goldeneye	finland	-3.016591251885359	Early nester	3.3533333333333335	Mean April 1 - April 30	0.011980995985950926
1994	HT111132	6	160	Goldeneye	finland	-0.016591251885358815	Early nester	3.3533333333333335	Mean April 1 - April 30	0.011980995985950926
1995	HT085618	12	154	Goldeneye	finland	-6.016591251885359	Early nester	1.3533333333333333	Mean April 1 - April 30	0.4463559959859509
1995	HT111104	9	152	Goldeneye	finland	-8.016591251885359	Early nester	1.3533333333333333	Mean April 1 - April 30	0.4463559959859509
1995	HT128064	3	155	Goldeneye	finland	-5.016591251885359	Early nester	1.3533333333333333	Mean April 1 - April 30	0.4463559959859509
1995	HT140003	3	171	Goldeneye	finland	10.983408748114641	Early nester	1.3533333333333333	Mean April 1 - April 30	0.4463559959859509
1995	HT111140	6	162	Goldeneye	finland	1.9834087481146412	Early nester	1.3533333333333333	Mean April 1 - April 30	0.4463559959859509
1995	HT140050	2	169	Goldeneye	finland	8.983408748114641	Early nester	1.3533333333333333	Mean April 1 - April 30	0.4463559959859509
1995	HT111836	5	154	Goldeneye	finland	-6.016591251885359	Early nester	1.3533333333333333	Mean April 1 - April 30	0.4463559959859509
1995	HT140028	4	155	Goldeneye	finland	-5.016591251885359	Early nester	1.3533333333333333	Mean April 1 - April 30	0.4463559959859509
1995	HT140048	2	164	Goldeneye	finland	3.983408748114641	Early nester	1.3533333333333333	Mean April 1 - April 30	0.4463559959859509
1995	HT140049	2	165	Goldeneye	finland	4.983408748114641	Early nester	1.3533333333333333	Mean April 1 - April 30	0.4463559959859509
1995	HT140052	2	173	Goldeneye	finland	12.983408748114641	Early nester	1.3533333333333333	Mean April 1 - April 30	0.4463559959859509
1995	HT140034	3	158	Goldeneye	finland	-2.016591251885359	Early nester	1.3533333333333333	Mean April 1 - April 30	0.4463559959859509
1995	HT140053	2	170	Goldeneye	finland	9.983408748114641	Early nester	1.3533333333333333	Mean April 1 - April 30	0.4463559959859509
1995	HT140051	2	167	Goldeneye	finland	6.983408748114641	Early nester	1.3533333333333333	Mean April 1 - April 30	0.4463559959859509
1995	HT111143	6	148	Goldeneye	finland	-12.016591251885359	Early nester	1.3533333333333333	Mean April 1 - April 30	0.4463559959859509
1995	HT111114	8	162	Goldeneye	finland	1.9834087481146412	Early nester	1.3533333333333333	Mean April 1 - April 30	0.4463559959859509
1995	HT140037	3	157	Goldeneye	finland	-3.016591251885359	Early nester	1.3533333333333333	Mean April 1 - April 30	0.4463559959859509
1995	HT111146	6	160	Goldeneye	finland	-0.016591251885358815	Early nester	1.3533333333333333	Mean April 1 - April 30	0.4463559959859509
1995	HT140036	3	167	Goldeneye	finland	6.983408748114641	Early nester	1.3533333333333333	Mean April 1 - April 30	0.4463559959859509
1995	HT140033	3	155	Goldeneye	finland	-5.016591251885359	Early nester	1.3533333333333333	Mean April 1 - April 30	0.4463559959859509
1995	HT140012	6	160	Goldeneye	finland	-0.016591251885358815	Early nester	1.3533333333333333	Mean April 1 - April 30	0.4463559959859509
1995	HT111127	7	161	Goldeneye	finland	0.9834087481146412	Early nester	1.3533333333333333	Mean April 1 - April 30	0.4463559959859509
1995	HT111106	9	151	Goldeneye	finland	-9.016591251885359	Early nester	1.3533333333333333	Mean April 1 - April 30	0.4463559959859509
1995	HT140031	3	156	Goldeneye	finland	-4.016591251885359	Early nester	1.3533333333333333	Mean April 1 - April 30	0.4463559959859509
1995	HT085630	12	154	Goldeneye	finland	-6.016591251885359	Early nester	1.3533333333333333	Mean April 1 - April 30	0.4463559959859509
1995	HT140045	3	154	Goldeneye	finland	-6.016591251885359	Early nester	1.3533333333333333	Mean April 1 - April 30	0.4463559959859509
1995	HT140054	2	169	Goldeneye	finland	8.983408748114641	Early nester	1.3533333333333333	Mean April 1 - April 30	0.4463559959859509
1995	HT102345	10	163	Goldeneye	finland	2.983408748114641	Early nester	1.3533333333333333	Mean April 1 - April 30	0.4463559959859509
1995	HT140014	4	154	Goldeneye	finland	-6.016591251885359	Early nester	1.3533333333333333	Mean April 1 - April 30	0.4463559959859509
1995	HT140015	4	173	Goldeneye	finland	12.983408748114641	Early nester	1.3533333333333333	Mean April 1 - April 30	0.4463559959859509
1995	HT085606	13	172	Goldeneye	finland	11.983408748114641	Early nester	1.3533333333333333	Mean April 1 - April 30	0.4463559959859509
1995	HT111128	9	153	Goldeneye	finland	-7.016591251885359	Early nester	1.3533333333333333	Mean April 1 - April 30	0.4463559959859509
1995	HT140026	7	149	Goldeneye	finland	-11.016591251885359	Early nester	1.3533333333333333	Mean April 1 - April 30	0.4463559959859509
1995	HT140059	2	175	Goldeneye	finland	14.983408748114641	Early nester	1.3533333333333333	Mean April 1 - April 30	0.4463559959859509
1995	HT140056	2	173	Goldeneye	finland	12.983408748114641	Early nester	1.3533333333333333	Mean April 1 - April 30	0.4463559959859509
1995	HT140017	4	165	Goldeneye	finland	4.983408748114641	Early nester	1.3533333333333333	Mean April 1 - April 30	0.4463559959859509
1995	HT140030	3	160	Goldeneye	finland	-0.016591251885358815	Early nester	1.3533333333333333	Mean April 1 - April 30	0.4463559959859509
1995	HT111111	8	149	Goldeneye	finland	-11.016591251885359	Early nester	1.3533333333333333	Mean April 1 - April 30	0.4463559959859509
1995	HT140039	3	169	Goldeneye	finland	8.983408748114641	Early nester	1.3533333333333333	Mean April 1 - April 30	0.4463559959859509
1995	HT140046	3	162	Goldeneye	finland	1.9834087481146412	Early nester	1.3533333333333333	Mean April 1 - April 30	0.4463559959859509
1995	HT102301	11	153	Goldeneye	finland	-7.016591251885359	Early nester	1.3533333333333333	Mean April 1 - April 30	0.4463559959859509
1995	HT140023	4	157	Goldeneye	finland	-3.016591251885359	Early nester	1.3533333333333333	Mean April 1 - April 30	0.4463559959859509
1995	HT140057	2	173	Goldeneye	finland	12.983408748114641	Early nester	1.3533333333333333	Mean April 1 - April 30	0.4463559959859509
1995	HT111150	6	158	Goldeneye	finland	-2.016591251885359	Early nester	1.3533333333333333	Mean April 1 - April 30	0.4463559959859509
1995	HT140024	4	155	Goldeneye	finland	-5.016591251885359	Early nester	1.3533333333333333	Mean April 1 - April 30	0.4463559959859509
1995	HT111138	7	176	Goldeneye	finland	15.983408748114641	Early nester	1.3533333333333333	Mean April 1 - April 30	0.4463559959859509
1995	HT140038	3	168	Goldeneye	finland	7.983408748114641	Early nester	1.3533333333333333	Mean April 1 - April 30	0.4463559959859509
1995	HT111835	5	152	Goldeneye	finland	-8.016591251885359	Early nester	1.3533333333333333	Mean April 1 - April 30	0.4463559959859509
1995	HT140047	2	162	Goldeneye	finland	1.9834087481146412	Early nester	1.3533333333333333	Mean April 1 - April 30	0.4463559959859509
1995	HT111110	9	160	Goldeneye	finland	-0.016591251885358815	Early nester	1.3533333333333333	Mean April 1 - April 30	0.4463559959859509
1995	HT111132	7	158	Goldeneye	finland	-2.016591251885359	Early nester	1.3533333333333333	Mean April 1 - April 30	0.4463559959859509
1995	HT140055	4	172	Goldeneye	finland	11.983408748114641	Early nester	1.3533333333333333	Mean April 1 - April 30	0.4463559959859509
1995	HT140058	2	174	Goldeneye	finland	13.983408748114641	Early nester	1.3533333333333333	Mean April 1 - April 30	0.4463559959859509
1995	HT111818	6	161	Goldeneye	finland	0.9834087481146412	Early nester	1.3533333333333333	Mean April 1 - April 30	0.4463559959859509
1995	HT140020	4	162	Goldeneye	finland	1.9834087481146412	Early nester	1.3533333333333333	Mean April 1 - April 30	0.4463559959859509
1995	HT140060	2	177	Goldeneye	finland	16.98340874811464	Early nester	1.3533333333333333	Mean April 1 - April 30	0.4463559959859509
1996	HT111104	10	162	Goldeneye	finland	1.9834087481146412	Early nester	1.08	Mean April 1 - April 30	-0.7098940040140491
1996	HT111111	9	157	Goldeneye	finland	-3.016591251885359	Early nester	1.08	Mean April 1 - April 30	-0.7098940040140491
1996	HT140026	8	157	Goldeneye	finland	-3.016591251885359	Early nester	1.08	Mean April 1 - April 30	-0.7098940040140491
1996	HT140052	3	173	Goldeneye	finland	12.983408748114641	Early nester	1.08	Mean April 1 - April 30	-0.7098940040140491
1996	HT111143	7	162	Goldeneye	finland	1.9834087481146412	Early nester	1.08	Mean April 1 - April 30	-0.7098940040140491
1996	HT140080	3	177	Goldeneye	finland	16.98340874811464	Early nester	1.08	Mean April 1 - April 30	-0.7098940040140491
1996	HT140048	3	167	Goldeneye	finland	6.983408748114641	Early nester	1.08	Mean April 1 - April 30	-0.7098940040140491
1996	HT140028	5	164	Goldeneye	finland	3.983408748114641	Early nester	1.08	Mean April 1 - April 30	-0.7098940040140491
1996	HT140034	4	164	Goldeneye	finland	3.983408748114641	Early nester	1.08	Mean April 1 - April 30	-0.7098940040140491
1996	HT140053	3	168	Goldeneye	finland	7.983408748114641	Early nester	1.08	Mean April 1 - April 30	-0.7098940040140491
1996	HT140051	3	175	Goldeneye	finland	14.983408748114641	Early nester	1.08	Mean April 1 - April 30	-0.7098940040140491
1996	HT140070	3	172	Goldeneye	finland	11.983408748114641	Early nester	1.08	Mean April 1 - April 30	-0.7098940040140491
1996	HT111127	8	165	Goldeneye	finland	4.983408748114641	Early nester	1.08	Mean April 1 - April 30	-0.7098940040140491
1996	HT140003	4	172	Goldeneye	finland	11.983408748114641	Early nester	1.08	Mean April 1 - April 30	-0.7098940040140491
1996	HT140074	2	181	Goldeneye	finland	20.98340874811464	Early nester	1.08	Mean April 1 - April 30	-0.7098940040140491
1996	HT140037	4	165	Goldeneye	finland	4.983408748114641	Early nester	1.08	Mean April 1 - April 30	-0.7098940040140491
1996	HT111146	7	174	Goldeneye	finland	13.983408748114641	Early nester	1.08	Mean April 1 - April 30	-0.7098940040140491
1996	HT140068	2	168	Goldeneye	finland	7.983408748114641	Early nester	1.08	Mean April 1 - April 30	-0.7098940040140491
1996	HT111836	6	158	Goldeneye	finland	-2.016591251885359	Early nester	1.08	Mean April 1 - April 30	-0.7098940040140491
1996	HT111140	7	159	Goldeneye	finland	-1.0165912518853588	Early nester	1.08	Mean April 1 - April 30	-0.7098940040140491
1996	HT140069	2	165	Goldeneye	finland	4.983408748114641	Early nester	1.08	Mean April 1 - April 30	-0.7098940040140491
1996	HT140050	3	163	Goldeneye	finland	2.983408748114641	Early nester	1.08	Mean April 1 - April 30	-0.7098940040140491
1996	HT111150	7	163	Goldeneye	finland	2.983408748114641	Early nester	1.08	Mean April 1 - April 30	-0.7098940040140491
1996	HT140057	3	176	Goldeneye	finland	15.983408748114641	Early nester	1.08	Mean April 1 - April 30	-0.7098940040140491
1996	HT140046	4	163	Goldeneye	finland	2.983408748114641	Early nester	1.08	Mean April 1 - April 30	-0.7098940040140491
1996	HT140073	2	176	Goldeneye	finland	15.983408748114641	Early nester	1.08	Mean April 1 - April 30	-0.7098940040140491
1996	HT140071	6	171	Goldeneye	finland	10.983408748114641	Early nester	1.08	Mean April 1 - April 30	-0.7098940040140491
1996	HT140024	5	157	Goldeneye	finland	-3.016591251885359	Early nester	1.08	Mean April 1 - April 30	-0.7098940040140491
1996	HT111138	8	170	Goldeneye	finland	9.983408748114641	Early nester	1.08	Mean April 1 - April 30	-0.7098940040140491
1996	HT140075	3	172	Goldeneye	finland	11.983408748114641	Early nester	1.08	Mean April 1 - April 30	-0.7098940040140491
1996	HT140015	5	171	Goldeneye	finland	10.983408748114641	Early nester	1.08	Mean April 1 - April 30	-0.7098940040140491
1996	HT140014	5	179	Goldeneye	finland	18.98340874811464	Early nester	1.08	Mean April 1 - April 30	-0.7098940040140491
1996	HT111106	10	158	Goldeneye	finland	-2.016591251885359	Early nester	1.08	Mean April 1 - April 30	-0.7098940040140491
1996	HT140031	4	165	Goldeneye	finland	4.983408748114641	Early nester	1.08	Mean April 1 - April 30	-0.7098940040140491
1996	HT085630	13	168	Goldeneye	finland	7.983408748114641	Early nester	1.08	Mean April 1 - April 30	-0.7098940040140491
1996	HT102345	11	166	Goldeneye	finland	5.983408748114641	Early nester	1.08	Mean April 1 - April 30	-0.7098940040140491
1996	HT140027	6	163	Goldeneye	finland	2.983408748114641	Early nester	1.08	Mean April 1 - April 30	-0.7098940040140491
1996	HT140036	4	177	Goldeneye	finland	16.98340874811464	Early nester	1.08	Mean April 1 - April 30	-0.7098940040140491
1996	HT140072	2	170	Goldeneye	finland	9.983408748114641	Early nester	1.08	Mean April 1 - April 30	-0.7098940040140491
1996	HT140056	3	164	Goldeneye	finland	3.983408748114641	Early nester	1.08	Mean April 1 - April 30	-0.7098940040140491
1996	HT140078	2	179	Goldeneye	finland	18.98340874811464	Early nester	1.08	Mean April 1 - April 30	-0.7098940040140491
1996	HT140058	3	174	Goldeneye	finland	13.983408748114641	Early nester	1.08	Mean April 1 - April 30	-0.7098940040140491
1996	HT140020	5	166	Goldeneye	finland	5.983408748114641	Early nester	1.08	Mean April 1 - April 30	-0.7098940040140491
1996	HT140076	2	172	Goldeneye	finland	11.983408748114641	Early nester	1.08	Mean April 1 - April 30	-0.7098940040140491
1996	HT140022	5	147	Goldeneye	finland	-13.016591251885359	Early nester	1.08	Mean April 1 - April 30	-0.7098940040140491
1996	HT140038	4	173	Goldeneye	finland	12.983408748114641	Early nester	1.08	Mean April 1 - April 30	-0.7098940040140491
1996	HT111835	6	158	Goldeneye	finland	-2.016591251885359	Early nester	1.08	Mean April 1 - April 30	-0.7098940040140491
1996	HT111818	7	165	Goldeneye	finland	4.983408748114641	Early nester	1.08	Mean April 1 - April 30	-0.7098940040140491
1996	HT140081	2	183	Goldeneye	finland	22.98340874811464	Early nester	1.08	Mean April 1 - April 30	-0.7098940040140491
1996	HT140067	2	167	Goldeneye	finland	6.983408748114641	Early nester	1.08	Mean April 1 - April 30	-0.7098940040140491
1996	HT111110	10	173	Goldeneye	finland	12.983408748114641	Early nester	1.08	Mean April 1 - April 30	-0.7098940040140491
1996	HT140055	5	171	Goldeneye	finland	10.983408748114641	Early nester	1.08	Mean April 1 - April 30	-0.7098940040140491
1996	HT140065	2	164	Goldeneye	finland	3.983408748114641	Early nester	1.08	Mean April 1 - April 30	-0.7098940040140491
1996	HT140066	2	161	Goldeneye	finland	0.9834087481146412	Early nester	1.08	Mean April 1 - April 30	-0.7098940040140491
1996	HT128064	4	163	Goldeneye	finland	2.983408748114641	Early nester	1.08	Mean April 1 - April 30	-0.7098940040140491
1997	HT140022	6	144	Goldeneye	finland	-16.01659125188536	Early nester	-1.2633333333333334	Mean April 1 - April 30	-3.8098940040140485
1997	HT140026	9	158	Goldeneye	finland	-2.016591251885359	Early nester	-1.2633333333333334	Mean April 1 - April 30	-3.8098940040140485
1997	HT111836	7	156	Goldeneye	finland	-4.016591251885359	Early nester	-1.2633333333333334	Mean April 1 - April 30	-3.8098940040140485
1997	HT111104	11	165	Goldeneye	finland	4.983408748114641	Early nester	-1.2633333333333334	Mean April 1 - April 30	-3.8098940040140485
1997	HT188711	2	170	Goldeneye	finland	9.983408748114641	Early nester	-1.2633333333333334	Mean April 1 - April 30	-3.8098940040140485
1997	HT188712	2	175	Goldeneye	finland	14.983408748114641	Early nester	-1.2633333333333334	Mean April 1 - April 30	-3.8098940040140485
1997	HT140050	4	154	Goldeneye	finland	-6.016591251885359	Early nester	-1.2633333333333334	Mean April 1 - April 30	-3.8098940040140485
1997	HT140069	3	160	Goldeneye	finland	-0.016591251885358815	Early nester	-1.2633333333333334	Mean April 1 - April 30	-3.8098940040140485
1997	HT188713	2	178	Goldeneye	finland	17.98340874811464	Early nester	-1.2633333333333334	Mean April 1 - April 30	-3.8098940040140485
1997	HT140024	6	157	Goldeneye	finland	-3.016591251885359	Early nester	-1.2633333333333334	Mean April 1 - April 30	-3.8098940040140485
1997	HT111138	9	172	Goldeneye	finland	11.983408748114641	Early nester	-1.2633333333333334	Mean April 1 - April 30	-3.8098940040140485
1997	HT140046	5	158	Goldeneye	finland	-2.016591251885359	Early nester	-1.2633333333333334	Mean April 1 - April 30	-3.8098940040140485
1997	HT140057	4	156	Goldeneye	finland	-4.016591251885359	Early nester	-1.2633333333333334	Mean April 1 - April 30	-3.8098940040140485
1997	HT111150	8	172	Goldeneye	finland	11.983408748114641	Early nester	-1.2633333333333334	Mean April 1 - April 30	-3.8098940040140485
1997	HT188716	2	175	Goldeneye	finland	14.983408748114641	Early nester	-1.2633333333333334	Mean April 1 - April 30	-3.8098940040140485
1997	HT140034	5	161	Goldeneye	finland	0.9834087481146412	Early nester	-1.2633333333333334	Mean April 1 - April 30	-3.8098940040140485
1997	HT140049	4	167	Goldeneye	finland	6.983408748114641	Early nester	-1.2633333333333334	Mean April 1 - April 30	-3.8098940040140485
1997	HT140052	4	171	Goldeneye	finland	10.983408748114641	Early nester	-1.2633333333333334	Mean April 1 - April 30	-3.8098940040140485
1997	HT111143	8	163	Goldeneye	finland	2.983408748114641	Early nester	-1.2633333333333334	Mean April 1 - April 30	-3.8098940040140485
1997	HT140051	4	162	Goldeneye	finland	1.9834087481146412	Early nester	-1.2633333333333334	Mean April 1 - April 30	-3.8098940040140485
1997	HT140080	4	173	Goldeneye	finland	12.983408748114641	Early nester	-1.2633333333333334	Mean April 1 - April 30	-3.8098940040140485
1997	HT140028	6	161	Goldeneye	finland	0.9834087481146412	Early nester	-1.2633333333333334	Mean April 1 - April 30	-3.8098940040140485
1997	HT140068	3	170	Goldeneye	finland	9.983408748114641	Early nester	-1.2633333333333334	Mean April 1 - April 30	-3.8098940040140485
1997	HT111146	8	166	Goldeneye	finland	5.983408748114641	Early nester	-1.2633333333333334	Mean April 1 - April 30	-3.8098940040140485
1997	HT140074	3	176	Goldeneye	finland	15.983408748114641	Early nester	-1.2633333333333334	Mean April 1 - April 30	-3.8098940040140485
1997	HT140070	4	170	Goldeneye	finland	9.983408748114641	Early nester	-1.2633333333333334	Mean April 1 - April 30	-3.8098940040140485
1997	HT140012	8	159	Goldeneye	finland	-1.0165912518853588	Early nester	-1.2633333333333334	Mean April 1 - April 30	-3.8098940040140485
1997	HT102345	12	163	Goldeneye	finland	2.983408748114641	Early nester	-1.2633333333333334	Mean April 1 - April 30	-3.8098940040140485
1997	HT140015	6	169	Goldeneye	finland	8.983408748114641	Early nester	-1.2633333333333334	Mean April 1 - April 30	-3.8098940040140485
1997	HT111106	11	157	Goldeneye	finland	-3.016591251885359	Early nester	-1.2633333333333334	Mean April 1 - April 30	-3.8098940040140485
1997	HT140031	5	160	Goldeneye	finland	-0.016591251885358815	Early nester	-1.2633333333333334	Mean April 1 - April 30	-3.8098940040140485
1997	HT188715	2	175	Goldeneye	finland	14.983408748114641	Early nester	-1.2633333333333334	Mean April 1 - April 30	-3.8098940040140485
1997	HT188710	2	169	Goldeneye	finland	8.983408748114641	Early nester	-1.2633333333333334	Mean April 1 - April 30	-3.8098940040140485
1997	HT111111	10	158	Goldeneye	finland	-2.016591251885359	Early nester	-1.2633333333333334	Mean April 1 - April 30	-3.8098940040140485
1997	HT188725	2	182	Goldeneye	finland	21.98340874811464	Early nester	-1.2633333333333334	Mean April 1 - April 30	-3.8098940040140485
1997	HT111141	8	173	Goldeneye	finland	12.983408748114641	Early nester	-1.2633333333333334	Mean April 1 - April 30	-3.8098940040140485
1997	HT140072	3	167	Goldeneye	finland	6.983408748114641	Early nester	-1.2633333333333334	Mean April 1 - April 30	-3.8098940040140485
1997	HT140056	4	168	Goldeneye	finland	7.983408748114641	Early nester	-1.2633333333333334	Mean April 1 - April 30	-3.8098940040140485
1997	HT140078	3	171	Goldeneye	finland	10.983408748114641	Early nester	-1.2633333333333334	Mean April 1 - April 30	-3.8098940040140485
1997	HT188717	2	174	Goldeneye	finland	13.983408748114641	Early nester	-1.2633333333333334	Mean April 1 - April 30	-3.8098940040140485
1997	HT140076	3	170	Goldeneye	finland	9.983408748114641	Early nester	-1.2633333333333334	Mean April 1 - April 30	-3.8098940040140485
1997	HT188724	2	179	Goldeneye	finland	18.98340874811464	Early nester	-1.2633333333333334	Mean April 1 - April 30	-3.8098940040140485
1997	HT140020	6	159	Goldeneye	finland	-1.0165912518853588	Early nester	-1.2633333333333334	Mean April 1 - April 30	-3.8098940040140485
1997	HT111818	8	167	Goldeneye	finland	6.983408748114641	Early nester	-1.2633333333333334	Mean April 1 - April 30	-3.8098940040140485
1997	HT140079	3	178	Goldeneye	finland	17.98340874811464	Early nester	-1.2633333333333334	Mean April 1 - April 30	-3.8098940040140485
1997	HT140038	5	168	Goldeneye	finland	7.983408748114641	Early nester	-1.2633333333333334	Mean April 1 - April 30	-3.8098940040140485
1997	HT111835	7	157	Goldeneye	finland	-3.016591251885359	Early nester	-1.2633333333333334	Mean April 1 - April 30	-3.8098940040140485
1997	HT140077	3	174	Goldeneye	finland	13.983408748114641	Early nester	-1.2633333333333334	Mean April 1 - April 30	-3.8098940040140485
1997	HT140037	5	181	Goldeneye	finland	20.98340874811464	Early nester	-1.2633333333333334	Mean April 1 - April 30	-3.8098940040140485
1997	HT188723	2	179	Goldeneye	finland	18.98340874811464	Early nester	-1.2633333333333334	Mean April 1 - April 30	-3.8098940040140485
1997	HT188719	2	176	Goldeneye	finland	15.983408748114641	Early nester	-1.2633333333333334	Mean April 1 - April 30	-3.8098940040140485
1997	HT140067	3	159	Goldeneye	finland	-1.0165912518853588	Early nester	-1.2633333333333334	Mean April 1 - April 30	-3.8098940040140485
1997	HT128064	5	159	Goldeneye	finland	-1.0165912518853588	Early nester	-1.2633333333333334	Mean April 1 - April 30	-3.8098940040140485
1997	HT140066	3	161	Goldeneye	finland	0.9834087481146412	Early nester	-1.2633333333333334	Mean April 1 - April 30	-3.8098940040140485
1997	HT188722	2	176	Goldeneye	finland	15.983408748114641	Early nester	-1.2633333333333334	Mean April 1 - April 30	-3.8098940040140485
1997	HT188726	2	181	Goldeneye	finland	20.98340874811464	Early nester	-1.2633333333333334	Mean April 1 - April 30	-3.8098940040140485
1998	HT140026	10	158	Goldeneye	finland	-2.016591251885359	Early nester	-0.6866666666666666	Mean April 1 - April 30	-3.538019004014049
1998	HT111836	8	156	Goldeneye	finland	-4.016591251885359	Early nester	-0.6866666666666666	Mean April 1 - April 30	-3.538019004014049
1998	HT140074	4	167	Goldeneye	finland	6.983408748114641	Early nester	-0.6866666666666666	Mean April 1 - April 30	-3.538019004014049
1998	HT111146	9	163	Goldeneye	finland	2.983408748114641	Early nester	-0.6866666666666666	Mean April 1 - April 30	-3.538019004014049
1998	HT188757	2	171	Goldeneye	finland	10.983408748114641	Early nester	-0.6866666666666666	Mean April 1 - April 30	-3.538019004014049
1998	HT188765	3	177	Goldeneye	finland	16.98340874811464	Early nester	-0.6866666666666666	Mean April 1 - April 30	-3.538019004014049
1998	HT188764	2	174	Goldeneye	finland	13.983408748114641	Early nester	-0.6866666666666666	Mean April 1 - April 30	-3.538019004014049
1998	HT140050	5	157	Goldeneye	finland	-3.016591251885359	Early nester	-0.6866666666666666	Mean April 1 - April 30	-3.538019004014049
1998	HT188712	3	163	Goldeneye	finland	2.983408748114641	Early nester	-0.6866666666666666	Mean April 1 - April 30	-3.538019004014049
1998	HT188755	2	162	Goldeneye	finland	1.9834087481146412	Early nester	-0.6866666666666666	Mean April 1 - April 30	-3.538019004014049
1998	HT188711	3	162	Goldeneye	finland	1.9834087481146412	Early nester	-0.6866666666666666	Mean April 1 - April 30	-3.538019004014049
1998	HT188752	2	158	Goldeneye	finland	-2.016591251885359	Early nester	-0.6866666666666666	Mean April 1 - April 30	-3.538019004014049
1998	HT188758	2	174	Goldeneye	finland	13.983408748114641	Early nester	-0.6866666666666666	Mean April 1 - April 30	-3.538019004014049
1998	HT111138	10	163	Goldeneye	finland	2.983408748114641	Early nester	-0.6866666666666666	Mean April 1 - April 30	-3.538019004014049
1998	HT140046	6	154	Goldeneye	finland	-6.016591251885359	Early nester	-0.6866666666666666	Mean April 1 - April 30	-3.538019004014049
1998	HT111141	9	166	Goldeneye	finland	5.983408748114641	Early nester	-0.6866666666666666	Mean April 1 - April 30	-3.538019004014049
1998	HT188766	2	173	Goldeneye	finland	12.983408748114641	Early nester	-0.6866666666666666	Mean April 1 - April 30	-3.538019004014049
1998	HT188753	2	159	Goldeneye	finland	-1.0165912518853588	Early nester	-0.6866666666666666	Mean April 1 - April 30	-3.538019004014049
1998	HT188718	3	176	Goldeneye	finland	15.983408748114641	Early nester	-0.6866666666666666	Mean April 1 - April 30	-3.538019004014049
1998	HT140057	5	156	Goldeneye	finland	-4.016591251885359	Early nester	-0.6866666666666666	Mean April 1 - April 30	-3.538019004014049
1998	HT188716	3	161	Goldeneye	finland	0.9834087481146412	Early nester	-0.6866666666666666	Mean April 1 - April 30	-3.538019004014049
1998	HT188720	3	164	Goldeneye	finland	3.983408748114641	Early nester	-0.6866666666666666	Mean April 1 - April 30	-3.538019004014049
1998	HT140049	5	158	Goldeneye	finland	-2.016591251885359	Early nester	-0.6866666666666666	Mean April 1 - April 30	-3.538019004014049
1998	HT140052	5	164	Goldeneye	finland	3.983408748114641	Early nester	-0.6866666666666666	Mean April 1 - April 30	-3.538019004014049
1998	HT188704	2	173	Goldeneye	finland	12.983408748114641	Early nester	-0.6866666666666666	Mean April 1 - April 30	-3.538019004014049
1998	HT140051	5	160	Goldeneye	finland	-0.016591251885358815	Early nester	-0.6866666666666666	Mean April 1 - April 30	-3.538019004014049
1998	HT140080	5	177	Goldeneye	finland	16.98340874811464	Early nester	-0.6866666666666666	Mean April 1 - April 30	-3.538019004014049
1998	HT140075	5	167	Goldeneye	finland	6.983408748114641	Early nester	-0.6866666666666666	Mean April 1 - April 30	-3.538019004014049
1998	HT140031	6	163	Goldeneye	finland	2.983408748114641	Early nester	-0.6866666666666666	Mean April 1 - April 30	-3.538019004014049
1998	HT111106	12	167	Goldeneye	finland	6.983408748114641	Early nester	-0.6866666666666666	Mean April 1 - April 30	-3.538019004014049
1998	HT188715	3	163	Goldeneye	finland	2.983408748114641	Early nester	-0.6866666666666666	Mean April 1 - April 30	-3.538019004014049
1998	HT188769	2	174	Goldeneye	finland	13.983408748114641	Early nester	-0.6866666666666666	Mean April 1 - April 30	-3.538019004014049
1998	HT140068	4	163	Goldeneye	finland	2.983408748114641	Early nester	-0.6866666666666666	Mean April 1 - April 30	-3.538019004014049
1998	HT140012	9	159	Goldeneye	finland	-1.0165912518853588	Early nester	-0.6866666666666666	Mean April 1 - April 30	-3.538019004014049
1998	HT140015	7	167	Goldeneye	finland	6.983408748114641	Early nester	-0.6866666666666666	Mean April 1 - April 30	-3.538019004014049
1998	HT188717	3	166	Goldeneye	finland	5.983408748114641	Early nester	-0.6866666666666666	Mean April 1 - April 30	-3.538019004014049
1998	HT188760	2	172	Goldeneye	finland	11.983408748114641	Early nester	-0.6866666666666666	Mean April 1 - April 30	-3.538019004014049
1998	HT140076	4	162	Goldeneye	finland	1.9834087481146412	Early nester	-0.6866666666666666	Mean April 1 - April 30	-3.538019004014049
1998	HT188724	3	173	Goldeneye	finland	12.983408748114641	Early nester	-0.6866666666666666	Mean April 1 - April 30	-3.538019004014049
1998	HT140020	7	157	Goldeneye	finland	-3.016591251885359	Early nester	-0.6866666666666666	Mean April 1 - April 30	-3.538019004014049
1998	HT188763	2	176	Goldeneye	finland	15.983408748114641	Early nester	-0.6866666666666666	Mean April 1 - April 30	-3.538019004014049
1998	HT111818	9	163	Goldeneye	finland	2.983408748114641	Early nester	-0.6866666666666666	Mean April 1 - April 30	-3.538019004014049
1998	HT188770	2	177	Goldeneye	finland	16.98340874811464	Early nester	-0.6866666666666666	Mean April 1 - April 30	-3.538019004014049
1998	HT140081	4	165	Goldeneye	finland	4.983408748114641	Early nester	-0.6866666666666666	Mean April 1 - April 30	-3.538019004014049
1998	HT140079	4	167	Goldeneye	finland	6.983408748114641	Early nester	-0.6866666666666666	Mean April 1 - April 30	-3.538019004014049
1998	HT140022	7	150	Goldeneye	finland	-10.016591251885359	Early nester	-0.6866666666666666	Mean April 1 - April 30	-3.538019004014049
1998	HT140038	6	165	Goldeneye	finland	4.983408748114641	Early nester	-0.6866666666666666	Mean April 1 - April 30	-3.538019004014049
1998	HT188709	4	161	Goldeneye	finland	0.9834087481146412	Early nester	-0.6866666666666666	Mean April 1 - April 30	-3.538019004014049
1998	HT188762	2	169	Goldeneye	finland	8.983408748114641	Early nester	-0.6866666666666666	Mean April 1 - April 30	-3.538019004014049
1998	HT188761	2	172	Goldeneye	finland	11.983408748114641	Early nester	-0.6866666666666666	Mean April 1 - April 30	-3.538019004014049
1998	HT140037	6	161	Goldeneye	finland	0.9834087481146412	Early nester	-0.6866666666666666	Mean April 1 - April 30	-3.538019004014049
1998	HT140078	4	169	Goldeneye	finland	8.983408748114641	Early nester	-0.6866666666666666	Mean April 1 - April 30	-3.538019004014049
1998	HT188721	3	174	Goldeneye	finland	13.983408748114641	Early nester	-0.6866666666666666	Mean April 1 - April 30	-3.538019004014049
1998	HT140072	4	162	Goldeneye	finland	1.9834087481146412	Early nester	-0.6866666666666666	Mean April 1 - April 30	-3.538019004014049
1998	HT140056	5	160	Goldeneye	finland	-0.016591251885358815	Early nester	-0.6866666666666666	Mean April 1 - April 30	-3.538019004014049
1998	HT188756	2	173	Goldeneye	finland	12.983408748114641	Early nester	-0.6866666666666666	Mean April 1 - April 30	-3.538019004014049
1998	HT188754	2	159	Goldeneye	finland	-1.0165912518853588	Early nester	-0.6866666666666666	Mean April 1 - April 30	-3.538019004014049
1998	HT188768	2	175	Goldeneye	finland	14.983408748114641	Early nester	-0.6866666666666666	Mean April 1 - April 30	-3.538019004014049
1998	HT140067	4	155	Goldeneye	finland	-5.016591251885359	Early nester	-0.6866666666666666	Mean April 1 - April 30	-3.538019004014049
1998	HT188767	2	169	Goldeneye	finland	8.983408748114641	Early nester	-0.6866666666666666	Mean April 1 - April 30	-3.538019004014049
1998	HT128064	6	157	Goldeneye	finland	-3.016591251885359	Early nester	-0.6866666666666666	Mean April 1 - April 30	-3.538019004014049
1998	HT188723	3	170	Goldeneye	finland	9.983408748114641	Early nester	-0.6866666666666666	Mean April 1 - April 30	-3.538019004014049
1999	HT140067	5	145	Goldeneye	finland	-15.016591251885359	Early nester	3.6933333333333334	Mean April 1 - April 30	1.668230995985951
1999	HT140026	11	148	Goldeneye	finland	-12.016591251885359	Early nester	3.6933333333333334	Mean April 1 - April 30	1.668230995985951
1999	HT140057	6	142	Goldeneye	finland	-18.01659125188536	Early nester	3.6933333333333334	Mean April 1 - April 30	1.668230995985951
1999	HT140050	6	148	Goldeneye	finland	-12.016591251885359	Early nester	3.6933333333333334	Mean April 1 - April 30	1.668230995985951
1999	HT188712	4	149	Goldeneye	finland	-11.016591251885359	Early nester	3.6933333333333334	Mean April 1 - April 30	1.668230995985951
1999	HT188772	2	142	Goldeneye	finland	-18.01659125188536	Early nester	3.6933333333333334	Mean April 1 - April 30	1.668230995985951
1999	HT188769	3	147	Goldeneye	finland	-13.016591251885359	Early nester	3.6933333333333334	Mean April 1 - April 30	1.668230995985951
1999	HT140022	8	149	Goldeneye	finland	-11.016591251885359	Early nester	3.6933333333333334	Mean April 1 - April 30	1.668230995985951
1999	HT111104	13	154	Goldeneye	finland	-6.016591251885359	Early nester	3.6933333333333334	Mean April 1 - April 30	1.668230995985951
1999	HT140080	6	164	Goldeneye	finland	3.983408748114641	Early nester	3.6933333333333334	Mean April 1 - April 30	1.668230995985951
1999	HT140051	6	150	Goldeneye	finland	-10.016591251885359	Early nester	3.6933333333333334	Mean April 1 - April 30	1.668230995985951
1999	HT188777	2	159	Goldeneye	finland	-1.0165912518853588	Early nester	3.6933333333333334	Mean April 1 - April 30	1.668230995985951
1999	HT140049	6	153	Goldeneye	finland	-7.016591251885359	Early nester	3.6933333333333334	Mean April 1 - April 30	1.668230995985951
1999	HT188720	4	152	Goldeneye	finland	-8.016591251885359	Early nester	3.6933333333333334	Mean April 1 - April 30	1.668230995985951
1999	HT188716	4	151	Goldeneye	finland	-9.016591251885359	Early nester	3.6933333333333334	Mean April 1 - April 30	1.668230995985951
1999	HT140015	8	156	Goldeneye	finland	-4.016591251885359	Early nester	3.6933333333333334	Mean April 1 - April 30	1.668230995985951
1999	HT140074	5	156	Goldeneye	finland	-4.016591251885359	Early nester	3.6933333333333334	Mean April 1 - April 30	1.668230995985951
1999	HT140073	5	165	Goldeneye	finland	4.983408748114641	Early nester	3.6933333333333334	Mean April 1 - April 30	1.668230995985951
1999	HT188755	3	154	Goldeneye	finland	-6.016591251885359	Early nester	3.6933333333333334	Mean April 1 - April 30	1.668230995985951
1999	HT188711	4	155	Goldeneye	finland	-5.016591251885359	Early nester	3.6933333333333334	Mean April 1 - April 30	1.668230995985951
1999	HT188781	2	160	Goldeneye	finland	-0.016591251885358815	Early nester	3.6933333333333334	Mean April 1 - April 30	1.668230995985951
1999	HT188754	3	150	Goldeneye	finland	-10.016591251885359	Early nester	3.6933333333333334	Mean April 1 - April 30	1.668230995985951
1999	HT140056	6	152	Goldeneye	finland	-8.016591251885359	Early nester	3.6933333333333334	Mean April 1 - April 30	1.668230995985951
1999	HT140066	5	151	Goldeneye	finland	-9.016591251885359	Early nester	3.6933333333333334	Mean April 1 - April 30	1.668230995985951
1999	HT140075	6	150	Goldeneye	finland	-10.016591251885359	Early nester	3.6933333333333334	Mean April 1 - April 30	1.668230995985951
1999	HT140031	7	149	Goldeneye	finland	-11.016591251885359	Early nester	3.6933333333333334	Mean April 1 - April 30	1.668230995985951
1999	HT188715	4	155	Goldeneye	finland	-5.016591251885359	Early nester	3.6933333333333334	Mean April 1 - April 30	1.668230995985951
1999	HT188778	2	155	Goldeneye	finland	-5.016591251885359	Early nester	3.6933333333333334	Mean April 1 - April 30	1.668230995985951
1999	HT188761	3	156	Goldeneye	finland	-4.016591251885359	Early nester	3.6933333333333334	Mean April 1 - April 30	1.668230995985951
1999	HT188762	3	150	Goldeneye	finland	-10.016591251885359	Early nester	3.6933333333333334	Mean April 1 - April 30	1.668230995985951
1999	HT188709	5	154	Goldeneye	finland	-6.016591251885359	Early nester	3.6933333333333334	Mean April 1 - April 30	1.668230995985951
1999	HT188783	2	165	Goldeneye	finland	4.983408748114641	Early nester	3.6933333333333334	Mean April 1 - April 30	1.668230995985951
1999	HT188773	2	152	Goldeneye	finland	-8.016591251885359	Early nester	3.6933333333333334	Mean April 1 - April 30	1.668230995985951
1999	HT140076	5	154	Goldeneye	finland	-6.016591251885359	Early nester	3.6933333333333334	Mean April 1 - April 30	1.668230995985951
1999	HT188724	4	153	Goldeneye	finland	-7.016591251885359	Early nester	3.6933333333333334	Mean April 1 - April 30	1.668230995985951
1999	HT140020	8	142	Goldeneye	finland	-18.01659125188536	Early nester	3.6933333333333334	Mean April 1 - April 30	1.668230995985951
1999	HT111818	10	166	Goldeneye	finland	5.983408748114641	Early nester	3.6933333333333334	Mean April 1 - April 30	1.668230995985951
1999	HT140079	5	166	Goldeneye	finland	5.983408748114641	Early nester	3.6933333333333334	Mean April 1 - April 30	1.668230995985951
1999	HT188770	3	150	Goldeneye	finland	-10.016591251885359	Early nester	3.6933333333333334	Mean April 1 - April 30	1.668230995985951
1999	HT140081	5	157	Goldeneye	finland	-3.016591251885359	Early nester	3.6933333333333334	Mean April 1 - April 30	1.668230995985951
1999	HT188780	2	160	Goldeneye	finland	-0.016591251885358815	Early nester	3.6933333333333334	Mean April 1 - April 30	1.668230995985951
1999	HT140078	5	154	Goldeneye	finland	-6.016591251885359	Early nester	3.6933333333333334	Mean April 1 - April 30	1.668230995985951
1999	HT188784	2	161	Goldeneye	finland	0.9834087481146412	Early nester	3.6933333333333334	Mean April 1 - April 30	1.668230995985951
1999	HT188753	3	154	Goldeneye	finland	-6.016591251885359	Early nester	3.6933333333333334	Mean April 1 - April 30	1.668230995985951
1999	HT188766	3	156	Goldeneye	finland	-4.016591251885359	Early nester	3.6933333333333334	Mean April 1 - April 30	1.668230995985951
1999	HT111141	10	157	Goldeneye	finland	-3.016591251885359	Early nester	3.6933333333333334	Mean April 1 - April 30	1.668230995985951
1999	HT188718	4	153	Goldeneye	finland	-7.016591251885359	Early nester	3.6933333333333334	Mean April 1 - April 30	1.668230995985951
1999	HT188793	2	167	Goldeneye	finland	6.983408748114641	Early nester	3.6933333333333334	Mean April 1 - April 30	1.668230995985951
1999	HT111836	9	157	Goldeneye	finland	-3.016591251885359	Early nester	3.6933333333333334	Mean April 1 - April 30	1.668230995985951
1999	HT188791	3	167	Goldeneye	finland	6.983408748114641	Early nester	3.6933333333333334	Mean April 1 - April 30	1.668230995985951
1999	HT188765	4	170	Goldeneye	finland	9.983408748114641	Early nester	3.6933333333333334	Mean April 1 - April 30	1.668230995985951
1999	HT188788	2	162	Goldeneye	finland	1.9834087481146412	Early nester	3.6933333333333334	Mean April 1 - April 30	1.668230995985951
1999	HT188790	2	165	Goldeneye	finland	4.983408748114641	Early nester	3.6933333333333334	Mean April 1 - April 30	1.668230995985951
1999	HT188792	2	166	Goldeneye	finland	5.983408748114641	Early nester	3.6933333333333334	Mean April 1 - April 30	1.668230995985951
1999	HT188752	3	149	Goldeneye	finland	-11.016591251885359	Early nester	3.6933333333333334	Mean April 1 - April 30	1.668230995985951
1999	HT188775	2	154	Goldeneye	finland	-6.016591251885359	Early nester	3.6933333333333334	Mean April 1 - April 30	1.668230995985951
1999	HT111150	9	151	Goldeneye	finland	-9.016591251885359	Early nester	3.6933333333333334	Mean April 1 - April 30	1.668230995985951
1999	HT188786	2	164	Goldeneye	finland	3.983408748114641	Early nester	3.6933333333333334	Mean April 1 - April 30	1.668230995985951
1999	HT111138	11	172	Goldeneye	finland	11.983408748114641	Early nester	3.6933333333333334	Mean April 1 - April 30	1.668230995985951
1999	HT140046	7	160	Goldeneye	finland	-0.016591251885358815	Early nester	3.6933333333333334	Mean April 1 - April 30	1.668230995985951
1999	HT111106	13	171	Goldeneye	finland	10.983408748114641	Early nester	3.6933333333333334	Mean April 1 - April 30	1.668230995985951
1999	HT188798	2	176	Goldeneye	finland	15.983408748114641	Early nester	3.6933333333333334	Mean April 1 - April 30	1.668230995985951
1999	HT140077	5	166	Goldeneye	finland	5.983408748114641	Early nester	3.6933333333333334	Mean April 1 - April 30	1.668230995985951
1999	HT188789	2	163	Goldeneye	finland	2.983408748114641	Early nester	3.6933333333333334	Mean April 1 - April 30	1.668230995985951
1999	HT188774	2	159	Goldeneye	finland	-1.0165912518853588	Early nester	3.6933333333333334	Mean April 1 - April 30	1.668230995985951
1999	HT188776	2	155	Goldeneye	finland	-5.016591251885359	Early nester	3.6933333333333334	Mean April 1 - April 30	1.668230995985951
1999	HT188796	2	176	Goldeneye	finland	15.983408748114641	Early nester	3.6933333333333334	Mean April 1 - April 30	1.668230995985951
1999	HT188797	2	175	Goldeneye	finland	14.983408748114641	Early nester	3.6933333333333334	Mean April 1 - April 30	1.668230995985951
1999	HT188714	4	169	Goldeneye	finland	8.983408748114641	Early nester	3.6933333333333334	Mean April 1 - April 30	1.668230995985951
1999	HT188782	2	165	Goldeneye	finland	4.983408748114641	Early nester	3.6933333333333334	Mean April 1 - April 30	1.668230995985951
1999	HT188787	6	164	Goldeneye	finland	3.983408748114641	Early nester	3.6933333333333334	Mean April 1 - April 30	1.668230995985951
1999	HT188723	4	163	Goldeneye	finland	2.983408748114641	Early nester	3.6933333333333334	Mean April 1 - April 30	1.668230995985951
1999	HT188779	2	157	Goldeneye	finland	-3.016591251885359	Early nester	3.6933333333333334	Mean April 1 - April 30	1.668230995985951
1999	HT188756	3	163	Goldeneye	finland	2.983408748114641	Early nester	3.6933333333333334	Mean April 1 - April 30	1.668230995985951
1999	HT188794	2	167	Goldeneye	finland	6.983408748114641	Early nester	3.6933333333333334	Mean April 1 - April 30	1.668230995985951
1999	HT188795	4	166	Goldeneye	finland	5.983408748114641	Early nester	3.6933333333333334	Mean April 1 - April 30	1.668230995985951
1999	HT188785	2	166	Goldeneye	finland	5.983408748114641	Early nester	3.6933333333333334	Mean April 1 - April 30	1.668230995985951
2000	HT188772	3	142	Goldeneye	finland	-18.01659125188536	Early nester	3.2066666666666666	Mean April 1 - April 30	0.3557309959859508
2000	HT111138	12	159	Goldeneye	finland	-1.0165912518853588	Early nester	3.2066666666666666	Mean April 1 - April 30	0.3557309959859508
2000	HT140046	8	151	Goldeneye	finland	-9.016591251885359	Early nester	3.2066666666666666	Mean April 1 - April 30	0.3557309959859508
2000	HT140026	12	150	Goldeneye	finland	-10.016591251885359	Early nester	3.2066666666666666	Mean April 1 - April 30	0.3557309959859508
2000	HT140067	6	146	Goldeneye	finland	-14.016591251885359	Early nester	3.2066666666666666	Mean April 1 - April 30	0.3557309959859508
2000	HT111836	10	151	Goldeneye	finland	-9.016591251885359	Early nester	3.2066666666666666	Mean April 1 - April 30	0.3557309959859508
2000	HT188791	4	157	Goldeneye	finland	-3.016591251885359	Early nester	3.2066666666666666	Mean April 1 - April 30	0.3557309959859508
2000	HT188712	5	153	Goldeneye	finland	-7.016591251885359	Early nester	3.2066666666666666	Mean April 1 - April 30	0.3557309959859508
2000	HT188755	4	154	Goldeneye	finland	-6.016591251885359	Early nester	3.2066666666666666	Mean April 1 - April 30	0.3557309959859508
2000	HT212516	2	151	Goldeneye	finland	-9.016591251885359	Early nester	3.2066666666666666	Mean April 1 - April 30	0.3557309959859508
2000	HT212517	2	155	Goldeneye	finland	-5.016591251885359	Early nester	3.2066666666666666	Mean April 1 - April 30	0.3557309959859508
2000	HT212519	2	159	Goldeneye	finland	-1.0165912518853588	Early nester	3.2066666666666666	Mean April 1 - April 30	0.3557309959859508
2000	HT188704	4	154	Goldeneye	finland	-6.016591251885359	Early nester	3.2066666666666666	Mean April 1 - April 30	0.3557309959859508
2000	HT140049	7	152	Goldeneye	finland	-8.016591251885359	Early nester	3.2066666666666666	Mean April 1 - April 30	0.3557309959859508
2000	HT188716	5	150	Goldeneye	finland	-10.016591251885359	Early nester	3.2066666666666666	Mean April 1 - April 30	0.3557309959859508
2000	HT140051	7	164	Goldeneye	finland	3.983408748114641	Early nester	3.2066666666666666	Mean April 1 - April 30	0.3557309959859508
2000	HT111104	14	150	Goldeneye	finland	-10.016591251885359	Early nester	3.2066666666666666	Mean April 1 - April 30	0.3557309959859508
2000	HT188796	3	172	Goldeneye	finland	11.983408748114641	Early nester	3.2066666666666666	Mean April 1 - April 30	0.3557309959859508
2000	HT212526	2	168	Goldeneye	finland	7.983408748114641	Early nester	3.2066666666666666	Mean April 1 - April 30	0.3557309959859508
2000	HT212525	2	165	Goldeneye	finland	4.983408748114641	Early nester	3.2066666666666666	Mean April 1 - April 30	0.3557309959859508
2000	HT212522	2	161	Goldeneye	finland	0.9834087481146412	Early nester	3.2066666666666666	Mean April 1 - April 30	0.3557309959859508
2000	HT188709	6	156	Goldeneye	finland	-4.016591251885359	Early nester	3.2066666666666666	Mean April 1 - April 30	0.3557309959859508
2000	HT212529	2	164	Goldeneye	finland	3.983408748114641	Early nester	3.2066666666666666	Mean April 1 - April 30	0.3557309959859508
2000	HT212524	2	166	Goldeneye	finland	5.983408748114641	Early nester	3.2066666666666666	Mean April 1 - April 30	0.3557309959859508
2000	HT140066	6	151	Goldeneye	finland	-9.016591251885359	Early nester	3.2066666666666666	Mean April 1 - April 30	0.3557309959859508
2000	HT188780	3	161	Goldeneye	finland	0.9834087481146412	Early nester	3.2066666666666666	Mean April 1 - April 30	0.3557309959859508
2000	HT188754	4	151	Goldeneye	finland	-9.016591251885359	Early nester	3.2066666666666666	Mean April 1 - April 30	0.3557309959859508
2000	HT140056	7	154	Goldeneye	finland	-6.016591251885359	Early nester	3.2066666666666666	Mean April 1 - April 30	0.3557309959859508
2000	HT212528	2	167	Goldeneye	finland	6.983408748114641	Early nester	3.2066666666666666	Mean April 1 - April 30	0.3557309959859508
2000	HT188785	3	162	Goldeneye	finland	1.9834087481146412	Early nester	3.2066666666666666	Mean April 1 - April 30	0.3557309959859508
2000	HT212520	2	165	Goldeneye	finland	4.983408748114641	Early nester	3.2066666666666666	Mean April 1 - April 30	0.3557309959859508
2000	HT212533	2	167	Goldeneye	finland	6.983408748114641	Early nester	3.2066666666666666	Mean April 1 - April 30	0.3557309959859508
2000	HT140073	6	154	Goldeneye	finland	-6.016591251885359	Early nester	3.2066666666666666	Mean April 1 - April 30	0.3557309959859508
2000	HT212532	2	166	Goldeneye	finland	5.983408748114641	Early nester	3.2066666666666666	Mean April 1 - April 30	0.3557309959859508
2000	HT188786	3	150	Goldeneye	finland	-10.016591251885359	Early nester	3.2066666666666666	Mean April 1 - April 30	0.3557309959859508
2000	HT111150	10	157	Goldeneye	finland	-3.016591251885359	Early nester	3.2066666666666666	Mean April 1 - April 30	0.3557309959859508
2000	HT188718	5	150	Goldeneye	finland	-10.016591251885359	Early nester	3.2066666666666666	Mean April 1 - April 30	0.3557309959859508
2000	HT188753	4	155	Goldeneye	finland	-5.016591251885359	Early nester	3.2066666666666666	Mean April 1 - April 30	0.3557309959859508
2000	HT188766	4	158	Goldeneye	finland	-2.016591251885359	Early nester	3.2066666666666666	Mean April 1 - April 30	0.3557309959859508
2000	HT111141	11	160	Goldeneye	finland	-0.016591251885358815	Early nester	3.2066666666666666	Mean April 1 - April 30	0.3557309959859508
2000	HT212527	3	165	Goldeneye	finland	4.983408748114641	Early nester	3.2066666666666666	Mean April 1 - April 30	0.3557309959859508
2000	HT140057	7	156	Goldeneye	finland	-4.016591251885359	Early nester	3.2066666666666666	Mean April 1 - April 30	0.3557309959859508
2000	HT188720	5	162	Goldeneye	finland	1.9834087481146412	Early nester	3.2066666666666666	Mean April 1 - April 30	0.3557309959859508
2000	HT111106	14	152	Goldeneye	finland	-8.016591251885359	Early nester	3.2066666666666666	Mean April 1 - April 30	0.3557309959859508
2000	HT140015	9	154	Goldeneye	finland	-6.016591251885359	Early nester	3.2066666666666666	Mean April 1 - April 30	0.3557309959859508
2000	HT188769	4	153	Goldeneye	finland	-7.016591251885359	Early nester	3.2066666666666666	Mean April 1 - April 30	0.3557309959859508
2000	HT212535	2	169	Goldeneye	finland	8.983408748114641	Early nester	3.2066666666666666	Mean April 1 - April 30	0.3557309959859508
2000	HT212515	2	159	Goldeneye	finland	-1.0165912518853588	Early nester	3.2066666666666666	Mean April 1 - April 30	0.3557309959859508
2000	HT188773	3	152	Goldeneye	finland	-8.016591251885359	Early nester	3.2066666666666666	Mean April 1 - April 30	0.3557309959859508
2000	HT140076	6	154	Goldeneye	finland	-6.016591251885359	Early nester	3.2066666666666666	Mean April 1 - April 30	0.3557309959859508
2000	HT188724	5	153	Goldeneye	finland	-7.016591251885359	Early nester	3.2066666666666666	Mean April 1 - April 30	0.3557309959859508
2000	HT140020	9	148	Goldeneye	finland	-12.016591251885359	Early nester	3.2066666666666666	Mean April 1 - April 30	0.3557309959859508
2000	HT188774	3	162	Goldeneye	finland	1.9834087481146412	Early nester	3.2066666666666666	Mean April 1 - April 30	0.3557309959859508
2000	HT188770	4	153	Goldeneye	finland	-7.016591251885359	Early nester	3.2066666666666666	Mean April 1 - April 30	0.3557309959859508
2000	HT212536	2	169	Goldeneye	finland	8.983408748114641	Early nester	3.2066666666666666	Mean April 1 - April 30	0.3557309959859508
2000	HT188782	3	167	Goldeneye	finland	6.983408748114641	Early nester	3.2066666666666666	Mean April 1 - April 30	0.3557309959859508
2000	HT212518	2	160	Goldeneye	finland	-0.016591251885358815	Early nester	3.2066666666666666	Mean April 1 - April 30	0.3557309959859508
2000	HT212542	2	172	Goldeneye	finland	11.983408748114641	Early nester	3.2066666666666666	Mean April 1 - April 30	0.3557309959859508
2000	HT188714	5	160	Goldeneye	finland	-0.016591251885358815	Early nester	3.2066666666666666	Mean April 1 - April 30	0.3557309959859508
2000	HT111818	11	159	Goldeneye	finland	-1.0165912518853588	Early nester	3.2066666666666666	Mean April 1 - April 30	0.3557309959859508
2000	HT212534	2	165	Goldeneye	finland	4.983408748114641	Early nester	3.2066666666666666	Mean April 1 - April 30	0.3557309959859508
2000	HT212537	2	175	Goldeneye	finland	14.983408748114641	Early nester	3.2066666666666666	Mean April 1 - April 30	0.3557309959859508
2000	HT188762	4	154	Goldeneye	finland	-6.016591251885359	Early nester	3.2066666666666666	Mean April 1 - April 30	0.3557309959859508
2000	HT188761	4	159	Goldeneye	finland	-1.0165912518853588	Early nester	3.2066666666666666	Mean April 1 - April 30	0.3557309959859508
2000	HT188779	3	156	Goldeneye	finland	-4.016591251885359	Early nester	3.2066666666666666	Mean April 1 - April 30	0.3557309959859508
2000	HT212538	2	169	Goldeneye	finland	8.983408748114641	Early nester	3.2066666666666666	Mean April 1 - April 30	0.3557309959859508
2000	HT140068	6	162	Goldeneye	finland	1.9834087481146412	Early nester	3.2066666666666666	Mean April 1 - April 30	0.3557309959859508
2000	HT188789	3	155	Goldeneye	finland	-5.016591251885359	Early nester	3.2066666666666666	Mean April 1 - April 30	0.3557309959859508
2000	HT140031	8	152	Goldeneye	finland	-8.016591251885359	Early nester	3.2066666666666666	Mean April 1 - April 30	0.3557309959859508
2000	HT140075	7	152	Goldeneye	finland	-8.016591251885359	Early nester	3.2066666666666666	Mean April 1 - April 30	0.3557309959859508
2000	HT140077	6	161	Goldeneye	finland	0.9834087481146412	Early nester	3.2066666666666666	Mean April 1 - April 30	0.3557309959859508
2000	HT188756	4	154	Goldeneye	finland	-6.016591251885359	Early nester	3.2066666666666666	Mean April 1 - April 30	0.3557309959859508
2000	HT188794	3	154	Goldeneye	finland	-6.016591251885359	Early nester	3.2066666666666666	Mean April 1 - April 30	0.3557309959859508
2000	HT188784	3	161	Goldeneye	finland	0.9834087481146412	Early nester	3.2066666666666666	Mean April 1 - April 30	0.3557309959859508
2000	HT140078	6	154	Goldeneye	finland	-6.016591251885359	Early nester	3.2066666666666666	Mean April 1 - April 30	0.3557309959859508
2000	HT188778	3	161	Goldeneye	finland	0.9834087481146412	Early nester	3.2066666666666666	Mean April 1 - April 30	0.3557309959859508
2000	HT212523	2	164	Goldeneye	finland	3.983408748114641	Early nester	3.2066666666666666	Mean April 1 - April 30	0.3557309959859508
2000	HT188787	7	165	Goldeneye	finland	4.983408748114641	Early nester	3.2066666666666666	Mean April 1 - April 30	0.3557309959859508
2000	HT212530	2	169	Goldeneye	finland	8.983408748114641	Early nester	3.2066666666666666	Mean April 1 - April 30	0.3557309959859508
2001	HT188772	4	142	Goldeneye	finland	-18.01659125188536	Early nester	3.84	Mean April 1 - April 30	-2.1505190040140487
2001	HT188775	4	141	Goldeneye	finland	-19.01659125188536	Early nester	3.84	Mean April 1 - April 30	-2.1505190040140487
2001	HT140067	7	143	Goldeneye	finland	-17.01659125188536	Early nester	3.84	Mean April 1 - April 30	-2.1505190040140487
2001	HT111836	11	151	Goldeneye	finland	-9.016591251885359	Early nester	3.84	Mean April 1 - April 30	-2.1505190040140487
2001	HT140066	7	152	Goldeneye	finland	-8.016591251885359	Early nester	3.84	Mean April 1 - April 30	-2.1505190040140487
2001	HT140026	13	150	Goldeneye	finland	-10.016591251885359	Early nester	3.84	Mean April 1 - April 30	-2.1505190040140487
2001	HT188712	6	148	Goldeneye	finland	-12.016591251885359	Early nester	3.84	Mean April 1 - April 30	-2.1505190040140487
2001	HT140049	8	151	Goldeneye	finland	-9.016591251885359	Early nester	3.84	Mean April 1 - April 30	-2.1505190040140487
2001	HT188791	5	153	Goldeneye	finland	-7.016591251885359	Early nester	3.84	Mean April 1 - April 30	-2.1505190040140487
2001	HT188785	4	160	Goldeneye	finland	-0.016591251885358815	Early nester	3.84	Mean April 1 - April 30	-2.1505190040140487
2001	HT188709	7	154	Goldeneye	finland	-6.016591251885359	Early nester	3.84	Mean April 1 - April 30	-2.1505190040140487
2001	HT212566	2	169	Goldeneye	finland	8.983408748114641	Early nester	3.84	Mean April 1 - April 30	-2.1505190040140487
2001	HT212538	3	156	Goldeneye	finland	-4.016591251885359	Early nester	3.84	Mean April 1 - April 30	-2.1505190040140487
2001	HT188779	4	150	Goldeneye	finland	-10.016591251885359	Early nester	3.84	Mean April 1 - April 30	-2.1505190040140487
2001	HT188762	5	156	Goldeneye	finland	-4.016591251885359	Early nester	3.84	Mean April 1 - April 30	-2.1505190040140487
2001	HT212526	3	163	Goldeneye	finland	2.983408748114641	Early nester	3.84	Mean April 1 - April 30	-2.1505190040140487
2001	HT188773	4	151	Goldeneye	finland	-9.016591251885359	Early nester	3.84	Mean April 1 - April 30	-2.1505190040140487
2001	HT188724	6	151	Goldeneye	finland	-9.016591251885359	Early nester	3.84	Mean April 1 - April 30	-2.1505190040140487
2001	HT140020	10	148	Goldeneye	finland	-12.016591251885359	Early nester	3.84	Mean April 1 - April 30	-2.1505190040140487
2001	HT212534	3	158	Goldeneye	finland	-2.016591251885359	Early nester	3.84	Mean April 1 - April 30	-2.1505190040140487
2001	HT140080	8	171	Goldeneye	finland	10.983408748114641	Early nester	3.84	Mean April 1 - April 30	-2.1505190040140487
2001	HT140051	7	157	Goldeneye	finland	-3.016591251885359	Early nester	3.84	Mean April 1 - April 30	-2.1505190040140487
2001	HT212517	3	156	Goldeneye	finland	-4.016591251885359	Early nester	3.84	Mean April 1 - April 30	-2.1505190040140487
2001	HT212519	3	161	Goldeneye	finland	0.9834087481146412	Early nester	3.84	Mean April 1 - April 30	-2.1505190040140487
2001	HT212570	2	164	Goldeneye	finland	3.983408748114641	Early nester	3.84	Mean April 1 - April 30	-2.1505190040140487
2001	HT140012	12	154	Goldeneye	finland	-6.016591251885359	Early nester	3.84	Mean April 1 - April 30	-2.1505190040140487
2001	HT188769	5	157	Goldeneye	finland	-3.016591251885359	Early nester	3.84	Mean April 1 - April 30	-2.1505190040140487
2001	HT140033	9	154	Goldeneye	finland	-6.016591251885359	Early nester	3.84	Mean April 1 - April 30	-2.1505190040140487
2001	HT140077	7	160	Goldeneye	finland	-0.016591251885358815	Early nester	3.84	Mean April 1 - April 30	-2.1505190040140487
2001	HT188718	6	150	Goldeneye	finland	-10.016591251885359	Early nester	3.84	Mean April 1 - April 30	-2.1505190040140487
2001	HT111141	12	165	Goldeneye	finland	4.983408748114641	Early nester	3.84	Mean April 1 - April 30	-2.1505190040140487
2001	HT188753	5	153	Goldeneye	finland	-7.016591251885359	Early nester	3.84	Mean April 1 - April 30	-2.1505190040140487
2001	HT188787	8	162	Goldeneye	finland	1.9834087481146412	Early nester	3.84	Mean April 1 - April 30	-2.1505190040140487
2001	HT212530	3	159	Goldeneye	finland	-1.0165912518853588	Early nester	3.84	Mean April 1 - April 30	-2.1505190040140487
2001	HT111106	15	152	Goldeneye	finland	-8.016591251885359	Early nester	3.84	Mean April 1 - April 30	-2.1505190040140487
2001	HT140057	8	147	Goldeneye	finland	-13.016591251885359	Early nester	3.84	Mean April 1 - April 30	-2.1505190040140487
2001	HT212541	3	169	Goldeneye	finland	8.983408748114641	Early nester	3.84	Mean April 1 - April 30	-2.1505190040140487
2001	HT212572	2	169	Goldeneye	finland	8.983408748114641	Early nester	3.84	Mean April 1 - April 30	-2.1505190040140487
2001	HT212556	2	160	Goldeneye	finland	-0.016591251885358815	Early nester	3.84	Mean April 1 - April 30	-2.1505190040140487
2001	HT188752	5	152	Goldeneye	finland	-8.016591251885359	Early nester	3.84	Mean April 1 - April 30	-2.1505190040140487
2001	HT212520	3	162	Goldeneye	finland	1.9834087481146412	Early nester	3.84	Mean April 1 - April 30	-2.1505190040140487
2001	HT188792	4	159	Goldeneye	finland	-1.0165912518853588	Early nester	3.84	Mean April 1 - April 30	-2.1505190040140487
2001	HT212533	3	158	Goldeneye	finland	-2.016591251885359	Early nester	3.84	Mean April 1 - April 30	-2.1505190040140487
2001	HT188790	4	164	Goldeneye	finland	3.983408748114641	Early nester	3.84	Mean April 1 - April 30	-2.1505190040140487
2001	HT212554	2	152	Goldeneye	finland	-8.016591251885359	Early nester	3.84	Mean April 1 - April 30	-2.1505190040140487
2001	HT212557	2	164	Goldeneye	finland	3.983408748114641	Early nester	3.84	Mean April 1 - April 30	-2.1505190040140487
2001	HT188786	4	151	Goldeneye	finland	-9.016591251885359	Early nester	3.84	Mean April 1 - April 30	-2.1505190040140487
2001	HT111150	11	171	Goldeneye	finland	10.983408748114641	Early nester	3.84	Mean April 1 - April 30	-2.1505190040140487
2001	HT212527	4	161	Goldeneye	finland	0.9834087481146412	Early nester	3.84	Mean April 1 - April 30	-2.1505190040140487
2001	HT140031	9	151	Goldeneye	finland	-9.016591251885359	Early nester	3.84	Mean April 1 - April 30	-2.1505190040140487
2001	HT212573	2	169	Goldeneye	finland	8.983408748114641	Early nester	3.84	Mean April 1 - April 30	-2.1505190040140487
2001	HT188716	6	160	Goldeneye	finland	-0.016591251885358815	Early nester	3.84	Mean April 1 - April 30	-2.1505190040140487
2001	HT212574	2	170	Goldeneye	finland	9.983408748114641	Early nester	3.84	Mean April 1 - April 30	-2.1505190040140487
2001	HT212571	2	166	Goldeneye	finland	5.983408748114641	Early nester	3.84	Mean April 1 - April 30	-2.1505190040140487
2001	HT188754	5	147	Goldeneye	finland	-13.016591251885359	Early nester	3.84	Mean April 1 - April 30	-2.1505190040140487
2001	HT188780	4	151	Goldeneye	finland	-9.016591251885359	Early nester	3.84	Mean April 1 - April 30	-2.1505190040140487
2001	HT188774	4	165	Goldeneye	finland	4.983408748114641	Early nester	3.84	Mean April 1 - April 30	-2.1505190040140487
2001	HT188782	4	168	Goldeneye	finland	7.983408748114641	Early nester	3.84	Mean April 1 - April 30	-2.1505190040140487
2001	HT212558	2	161	Goldeneye	finland	0.9834087481146412	Early nester	3.84	Mean April 1 - April 30	-2.1505190040140487
2001	HT212567	2	170	Goldeneye	finland	9.983408748114641	Early nester	3.84	Mean April 1 - April 30	-2.1505190040140487
2001	HT212568	2	165	Goldeneye	finland	4.983408748114641	Early nester	3.84	Mean April 1 - April 30	-2.1505190040140487
2001	HT212559	2	163	Goldeneye	finland	2.983408748114641	Early nester	3.84	Mean April 1 - April 30	-2.1505190040140487
2001	HT212564	2	164	Goldeneye	finland	3.983408748114641	Early nester	3.84	Mean April 1 - April 30	-2.1505190040140487
2001	HT212560	2	163	Goldeneye	finland	2.983408748114641	Early nester	3.84	Mean April 1 - April 30	-2.1505190040140487
2001	HT212562	2	169	Goldeneye	finland	8.983408748114641	Early nester	3.84	Mean April 1 - April 30	-2.1505190040140487
2001	HT212535	3	162	Goldeneye	finland	1.9834087481146412	Early nester	3.84	Mean April 1 - April 30	-2.1505190040140487
2001	HT212576	2	172	Goldeneye	finland	11.983408748114641	Early nester	3.84	Mean April 1 - April 30	-2.1505190040140487
2001	HT212561	2	165	Goldeneye	finland	4.983408748114641	Early nester	3.84	Mean April 1 - April 30	-2.1505190040140487
2001	HT188794	4	152	Goldeneye	finland	-8.016591251885359	Early nester	3.84	Mean April 1 - April 30	-2.1505190040140487
2001	HT212518	3	158	Goldeneye	finland	-2.016591251885359	Early nester	3.84	Mean April 1 - April 30	-2.1505190040140487
2001	HT212575	4	169	Goldeneye	finland	8.983408748114641	Early nester	3.84	Mean April 1 - April 30	-2.1505190040140487
2001	HT140078	7	157	Goldeneye	finland	-3.016591251885359	Early nester	3.84	Mean April 1 - April 30	-2.1505190040140487
2001	HT212523	3	162	Goldeneye	finland	1.9834087481146412	Early nester	3.84	Mean April 1 - April 30	-2.1505190040140487
2001	HT212569	3	167	Goldeneye	finland	6.983408748114641	Early nester	3.84	Mean April 1 - April 30	-2.1505190040140487
2001	HT188778	4	156	Goldeneye	finland	-4.016591251885359	Early nester	3.84	Mean April 1 - April 30	-2.1505190040140487
2001	HT212532	3	171	Goldeneye	finland	10.983408748114641	Early nester	3.84	Mean April 1 - April 30	-2.1505190040140487
2001	HT212524	3	170	Goldeneye	finland	9.983408748114641	Early nester	3.84	Mean April 1 - April 30	-2.1505190040140487
2001	HT212513	2	169	Goldeneye	finland	8.983408748114641	Early nester	3.84	Mean April 1 - April 30	-2.1505190040140487
2001	HT212578	2	180	Goldeneye	finland	19.98340874811464	Early nester	3.84	Mean April 1 - April 30	-2.1505190040140487
2001	HT188797	4	176	Goldeneye	finland	15.983408748114641	Early nester	3.84	Mean April 1 - April 30	-2.1505190040140487
2001	HT212579	2	186	Goldeneye	finland	25.98340874811464	Early nester	3.84	Mean April 1 - April 30	-2.1505190040140487
2001	HT188798	4	174	Goldeneye	finland	13.983408748114641	Early nester	3.84	Mean April 1 - April 30	-2.1505190040140487
2002	HT188775	5	137	Goldeneye	finland	-23.01659125188536	Early nester	3.17	Mean April 1 - April 30	1.9213559959859507
2002	HT188772	5	139	Goldeneye	finland	-21.01659125188536	Early nester	3.17	Mean April 1 - April 30	1.9213559959859507
2002	HT140057	9	146	Goldeneye	finland	-14.016591251885359	Early nester	3.17	Mean April 1 - April 30	1.9213559959859507
2002	HT188712	7	149	Goldeneye	finland	-11.016591251885359	Early nester	3.17	Mean April 1 - April 30	1.9213559959859507
2002	HT188754	6	149	Goldeneye	finland	-11.016591251885359	Early nester	3.17	Mean April 1 - April 30	1.9213559959859507
2002	HT212596	2	168	Goldeneye	finland	7.983408748114641	Early nester	3.17	Mean April 1 - April 30	1.9213559959859507
2002	HT140066	8	149	Goldeneye	finland	-11.016591251885359	Early nester	3.17	Mean April 1 - April 30	1.9213559959859507
2002	HT188752	6	149	Goldeneye	finland	-11.016591251885359	Early nester	3.17	Mean April 1 - April 30	1.9213559959859507
2002	HT212517	4	154	Goldeneye	finland	-6.016591251885359	Early nester	3.17	Mean April 1 - April 30	1.9213559959859507
2002	HT212541	4	159	Goldeneye	finland	-1.0165912518853588	Early nester	3.17	Mean April 1 - April 30	1.9213559959859507
2002	HT140031	10	148	Goldeneye	finland	-12.016591251885359	Early nester	3.17	Mean April 1 - April 30	1.9213559959859507
2002	HT188786	5	147	Goldeneye	finland	-13.016591251885359	Early nester	3.17	Mean April 1 - April 30	1.9213559959859507
2002	HT212567	3	156	Goldeneye	finland	-4.016591251885359	Early nester	3.17	Mean April 1 - April 30	1.9213559959859507
2002	HT188762	6	150	Goldeneye	finland	-10.016591251885359	Early nester	3.17	Mean April 1 - April 30	1.9213559959859507
2002	HT212559	3	159	Goldeneye	finland	-1.0165912518853588	Early nester	3.17	Mean April 1 - April 30	1.9213559959859507
2002	HT212538	4	159	Goldeneye	finland	-1.0165912518853588	Early nester	3.17	Mean April 1 - April 30	1.9213559959859507
2002	HT188773	5	153	Goldeneye	finland	-7.016591251885359	Early nester	3.17	Mean April 1 - April 30	1.9213559959859507
2002	HT212579	3	155	Goldeneye	finland	-5.016591251885359	Early nester	3.17	Mean April 1 - April 30	1.9213559959859507
2002	HT140020	11	147	Goldeneye	finland	-13.016591251885359	Early nester	3.17	Mean April 1 - April 30	1.9213559959859507
2002	HT212592	2	162	Goldeneye	finland	1.9834087481146412	Early nester	3.17	Mean April 1 - April 30	1.9213559959859507
2002	HT212534	4	157	Goldeneye	finland	-3.016591251885359	Early nester	3.17	Mean April 1 - April 30	1.9213559959859507
2002	HT188774	5	159	Goldeneye	finland	-1.0165912518853588	Early nester	3.17	Mean April 1 - April 30	1.9213559959859507
2002	HT212561	3	165	Goldeneye	finland	4.983408748114641	Early nester	3.17	Mean April 1 - April 30	1.9213559959859507
2002	HT188753	6	155	Goldeneye	finland	-5.016591251885359	Early nester	3.17	Mean April 1 - April 30	1.9213559959859507
2002	HT212532	4	164	Goldeneye	finland	3.983408748114641	Early nester	3.17	Mean April 1 - April 30	1.9213559959859507
2002	HT212520	4	156	Goldeneye	finland	-4.016591251885359	Early nester	3.17	Mean April 1 - April 30	1.9213559959859507
2002	HT212533	4	161	Goldeneye	finland	0.9834087481146412	Early nester	3.17	Mean April 1 - April 30	1.9213559959859507
2002	HT212525	4	161	Goldeneye	finland	0.9834087481146412	Early nester	3.17	Mean April 1 - April 30	1.9213559959859507
2002	HT188709	8	161	Goldeneye	finland	0.9834087481146412	Early nester	3.17	Mean April 1 - April 30	1.9213559959859507
2002	HT188761	6	154	Goldeneye	finland	-6.016591251885359	Early nester	3.17	Mean April 1 - April 30	1.9213559959859507
2002	HT212591	2	162	Goldeneye	finland	1.9834087481146412	Early nester	3.17	Mean April 1 - April 30	1.9213559959859507
2002	HT212588	2	158	Goldeneye	finland	-2.016591251885359	Early nester	3.17	Mean April 1 - April 30	1.9213559959859507
2002	HT140078	8	152	Goldeneye	finland	-8.016591251885359	Early nester	3.17	Mean April 1 - April 30	1.9213559959859507
2002	HT140012	13	153	Goldeneye	finland	-7.016591251885359	Early nester	3.17	Mean April 1 - April 30	1.9213559959859507
2002	HT212589	2	161	Goldeneye	finland	0.9834087481146412	Early nester	3.17	Mean April 1 - April 30	1.9213559959859507
2002	HT212530	4	159	Goldeneye	finland	-1.0165912518853588	Early nester	3.17	Mean April 1 - April 30	1.9213559959859507
2002	HT212557	3	167	Goldeneye	finland	6.983408748114641	Early nester	3.17	Mean April 1 - April 30	1.9213559959859507
2002	HT212590	3	161	Goldeneye	finland	0.9834087481146412	Early nester	3.17	Mean April 1 - April 30	1.9213559959859507
2002	HT188793	5	152	Goldeneye	finland	-8.016591251885359	Early nester	3.17	Mean April 1 - April 30	1.9213559959859507
2002	HT212513	3	165	Goldeneye	finland	4.983408748114641	Early nester	3.17	Mean April 1 - April 30	1.9213559959859507
2002	HT212586	2	152	Goldeneye	finland	-8.016591251885359	Early nester	3.17	Mean April 1 - April 30	1.9213559959859507
2002	HT212587	2	154	Goldeneye	finland	-6.016591251885359	Early nester	3.17	Mean April 1 - April 30	1.9213559959859507
2002	HT212599	2	169	Goldeneye	finland	8.983408748114641	Early nester	3.17	Mean April 1 - April 30	1.9213559959859507
2002	HT188790	5	161	Goldeneye	finland	0.9834087481146412	Early nester	3.17	Mean April 1 - April 30	1.9213559959859507
2002	HT212593	2	160	Goldeneye	finland	-0.016591251885358815	Early nester	3.17	Mean April 1 - April 30	1.9213559959859507
2002	HT212554	3	160	Goldeneye	finland	-0.016591251885358815	Early nester	3.17	Mean April 1 - April 30	1.9213559959859507
2002	HT188792	5	165	Goldeneye	finland	4.983408748114641	Early nester	3.17	Mean April 1 - April 30	1.9213559959859507
2002	HT212578	3	159	Goldeneye	finland	-1.0165912518853588	Early nester	3.17	Mean April 1 - April 30	1.9213559959859507
2002	HT188758	6	160	Goldeneye	finland	-0.016591251885358815	Early nester	3.17	Mean April 1 - April 30	1.9213559959859507
2002	HT111150	12	163	Goldeneye	finland	2.983408748114641	Early nester	3.17	Mean April 1 - April 30	1.9213559959859507
2002	HT212573	3	161	Goldeneye	finland	0.9834087481146412	Early nester	3.17	Mean April 1 - April 30	1.9213559959859507
2002	HT140051	8	153	Goldeneye	finland	-7.016591251885359	Early nester	3.17	Mean April 1 - April 30	1.9213559959859507
2002	HT111104	16	156	Goldeneye	finland	-4.016591251885359	Early nester	3.17	Mean April 1 - April 30	1.9213559959859507
2002	HT140080	9	164	Goldeneye	finland	3.983408748114641	Early nester	3.17	Mean April 1 - April 30	1.9213559959859507
2002	HT188716	7	155	Goldeneye	finland	-5.016591251885359	Early nester	3.17	Mean April 1 - April 30	1.9213559959859507
2002	HT111106	16	171	Goldeneye	finland	10.983408748114641	Early nester	3.17	Mean April 1 - April 30	1.9213559959859507
2002	HT188769	6	161	Goldeneye	finland	0.9834087481146412	Early nester	3.17	Mean April 1 - April 30	1.9213559959859507
2002	HT212600	2	172	Goldeneye	finland	11.983408748114641	Early nester	3.17	Mean April 1 - April 30	1.9213559959859507
2002	HT212572	3	159	Goldeneye	finland	-1.0165912518853588	Early nester	3.17	Mean April 1 - April 30	1.9213559959859507
2002	HT140076	8	165	Goldeneye	finland	4.983408748114641	Early nester	3.17	Mean April 1 - April 30	1.9213559959859507
2002	HT188782	5	165	Goldeneye	finland	4.983408748114641	Early nester	3.17	Mean April 1 - April 30	1.9213559959859507
2002	HT212558	3	161	Goldeneye	finland	0.9834087481146412	Early nester	3.17	Mean April 1 - April 30	1.9213559959859507
2002	HT188797	5	165	Goldeneye	finland	4.983408748114641	Early nester	3.17	Mean April 1 - April 30	1.9213559959859507
2002	HT212526	4	171	Goldeneye	finland	10.983408748114641	Early nester	3.17	Mean April 1 - April 30	1.9213559959859507
2002	HT140077	8	160	Goldeneye	finland	-0.016591251885358815	Early nester	3.17	Mean April 1 - April 30	1.9213559959859507
2002	HT212560	3	159	Goldeneye	finland	-1.0165912518853588	Early nester	3.17	Mean April 1 - April 30	1.9213559959859507
2002	HT212597	5	169	Goldeneye	finland	8.983408748114641	Early nester	3.17	Mean April 1 - April 30	1.9213559959859507
2002	HT212595	2	161	Goldeneye	finland	0.9834087481146412	Early nester	3.17	Mean April 1 - April 30	1.9213559959859507
2002	HT212553	2	165	Goldeneye	finland	4.983408748114641	Early nester	3.17	Mean April 1 - April 30	1.9213559959859507
2002	HT212562	3	167	Goldeneye	finland	6.983408748114641	Early nester	3.17	Mean April 1 - April 30	1.9213559959859507
2002	HT140075	9	155	Goldeneye	finland	-5.016591251885359	Early nester	3.17	Mean April 1 - April 30	1.9213559959859507
2002	HT212598	2	172	Goldeneye	finland	11.983408748114641	Early nester	3.17	Mean April 1 - April 30	1.9213559959859507
2002	HT188778	5	165	Goldeneye	finland	4.983408748114641	Early nester	3.17	Mean April 1 - April 30	1.9213559959859507
2003	HT140031	11	154	Goldeneye	finland	-6.016591251885359	Early nester	0.5133333333333333	Mean April 1 - April 30	0.17760599598595095
2003	HT140066	9	160	Goldeneye	finland	-0.016591251885358815	Early nester	0.5133333333333333	Mean April 1 - April 30	0.17760599598595095
2003	HT206515	3	163	Goldeneye	finland	2.983408748114641	Early nester	0.5133333333333333	Mean April 1 - April 30	0.17760599598595095
2003	HT188754	7	157	Goldeneye	finland	-3.016591251885359	Early nester	0.5133333333333333	Mean April 1 - April 30	0.17760599598595095
2003	HT212590	4	159	Goldeneye	finland	-1.0165912518853588	Early nester	0.5133333333333333	Mean April 1 - April 30	0.17760599598595095
2003	HT212586	3	153	Goldeneye	finland	-7.016591251885359	Early nester	0.5133333333333333	Mean April 1 - April 30	0.17760599598595095
2003	HT188712	8	155	Goldeneye	finland	-5.016591251885359	Early nester	0.5133333333333333	Mean April 1 - April 30	0.17760599598595095
2003	HT206517	2	162	Goldeneye	finland	1.9834087481146412	Early nester	0.5133333333333333	Mean April 1 - April 30	0.17760599598595095
2003	HT111104	17	158	Goldeneye	finland	-2.016591251885359	Early nester	0.5133333333333333	Mean April 1 - April 30	0.17760599598595095
2003	HT212530	5	162	Goldeneye	finland	1.9834087481146412	Early nester	0.5133333333333333	Mean April 1 - April 30	0.17760599598595095
2003	HT212570	4	162	Goldeneye	finland	1.9834087481146412	Early nester	0.5133333333333333	Mean April 1 - April 30	0.17760599598595095
2003	HT212560	4	161	Goldeneye	finland	0.9834087481146412	Early nester	0.5133333333333333	Mean April 1 - April 30	0.17760599598595095
2003	HT212532	5	165	Goldeneye	finland	4.983408748114641	Early nester	0.5133333333333333	Mean April 1 - April 30	0.17760599598595095
2003	HT188775	6	159	Goldeneye	finland	-1.0165912518853588	Early nester	0.5133333333333333	Mean April 1 - April 30	0.17760599598595095
2003	HT212520	5	153	Goldeneye	finland	-7.016591251885359	Early nester	0.5133333333333333	Mean April 1 - April 30	0.17760599598595095
2003	HT188752	7	151	Goldeneye	finland	-9.016591251885359	Early nester	0.5133333333333333	Mean April 1 - April 30	0.17760599598595095
2003	HT212572	4	160	Goldeneye	finland	-0.016591251885358815	Early nester	0.5133333333333333	Mean April 1 - April 30	0.17760599598595095
2003	HT212525	5	158	Goldeneye	finland	-2.016591251885359	Early nester	0.5133333333333333	Mean April 1 - April 30	0.17760599598595095
2003	HT212522	5	156	Goldeneye	finland	-4.016591251885359	Early nester	0.5133333333333333	Mean April 1 - April 30	0.17760599598595095
2003	HT212538	5	159	Goldeneye	finland	-1.0165912518853588	Early nester	0.5133333333333333	Mean April 1 - April 30	0.17760599598595095
2003	HT188709	9	160	Goldeneye	finland	-0.016591251885358815	Early nester	0.5133333333333333	Mean April 1 - April 30	0.17760599598595095
2003	HT212559	4	164	Goldeneye	finland	3.983408748114641	Early nester	0.5133333333333333	Mean April 1 - April 30	0.17760599598595095
2003	HT188762	7	152	Goldeneye	finland	-8.016591251885359	Early nester	0.5133333333333333	Mean April 1 - April 30	0.17760599598595095
2003	HT188761	7	157	Goldeneye	finland	-3.016591251885359	Early nester	0.5133333333333333	Mean April 1 - April 30	0.17760599598595095
2003	HT212523	5	165	Goldeneye	finland	4.983408748114641	Early nester	0.5133333333333333	Mean April 1 - April 30	0.17760599598595095
2003	HT188793	6	157	Goldeneye	finland	-3.016591251885359	Early nester	0.5133333333333333	Mean April 1 - April 30	0.17760599598595095
2003	HT212578	4	163	Goldeneye	finland	2.983408748114641	Early nester	0.5133333333333333	Mean April 1 - April 30	0.17760599598595095
2003	HT188773	6	155	Goldeneye	finland	-5.016591251885359	Early nester	0.5133333333333333	Mean April 1 - April 30	0.17760599598595095
2003	HT206514	2	162	Goldeneye	finland	1.9834087481146412	Early nester	0.5133333333333333	Mean April 1 - April 30	0.17760599598595095
2003	HT140076	9	156	Goldeneye	finland	-4.016591251885359	Early nester	0.5133333333333333	Mean April 1 - April 30	0.17760599598595095
2003	HT212579	4	158	Goldeneye	finland	-2.016591251885359	Early nester	0.5133333333333333	Mean April 1 - April 30	0.17760599598595095
2003	HT188782	6	162	Goldeneye	finland	1.9834087481146412	Early nester	0.5133333333333333	Mean April 1 - April 30	0.17760599598595095
2003	HT212558	4	158	Goldeneye	finland	-2.016591251885359	Early nester	0.5133333333333333	Mean April 1 - April 30	0.17760599598595095
2003	HT188796	5	169	Goldeneye	finland	8.983408748114641	Early nester	0.5133333333333333	Mean April 1 - April 30	0.17760599598595095
2003	HT212567	4	158	Goldeneye	finland	-2.016591251885359	Early nester	0.5133333333333333	Mean April 1 - April 30	0.17760599598595095
2003	HT206520	2	170	Goldeneye	finland	9.983408748114641	Early nester	0.5133333333333333	Mean April 1 - April 30	0.17760599598595095
2003	HT140075	10	157	Goldeneye	finland	-3.016591251885359	Early nester	0.5133333333333333	Mean April 1 - April 30	0.17760599598595095
2003	HT212591	3	163	Goldeneye	finland	2.983408748114641	Early nester	0.5133333333333333	Mean April 1 - April 30	0.17760599598595095
2003	HT140078	9	162	Goldeneye	finland	1.9834087481146412	Early nester	0.5133333333333333	Mean April 1 - April 30	0.17760599598595095
2003	HT188758	7	166	Goldeneye	finland	5.983408748114641	Early nester	0.5133333333333333	Mean April 1 - April 30	0.17760599598595095
2003	HT188794	6	155	Goldeneye	finland	-5.016591251885359	Early nester	0.5133333333333333	Mean April 1 - April 30	0.17760599598595095
2003	HT212555	4	159	Goldeneye	finland	-1.0165912518853588	Early nester	0.5133333333333333	Mean April 1 - April 30	0.17760599598595095
2003	HT188786	6	151	Goldeneye	finland	-9.016591251885359	Early nester	0.5133333333333333	Mean April 1 - April 30	0.17760599598595095
2003	HT212561	4	158	Goldeneye	finland	-2.016591251885359	Early nester	0.5133333333333333	Mean April 1 - April 30	0.17760599598595095
2003	HT212553	3	168	Goldeneye	finland	7.983408748114641	Early nester	0.5133333333333333	Mean April 1 - April 30	0.17760599598595095
2003	HT212600	3	173	Goldeneye	finland	12.983408748114641	Early nester	0.5133333333333333	Mean April 1 - April 30	0.17760599598595095
2003	HT212573	4	164	Goldeneye	finland	3.983408748114641	Early nester	0.5133333333333333	Mean April 1 - April 30	0.17760599598595095
2003	HT212533	5	171	Goldeneye	finland	10.983408748114641	Early nester	0.5133333333333333	Mean April 1 - April 30	0.17760599598595095
2003	HT206516	2	166	Goldeneye	finland	5.983408748114641	Early nester	0.5133333333333333	Mean April 1 - April 30	0.17760599598595095
2003	HT206519	2	165	Goldeneye	finland	4.983408748114641	Early nester	0.5133333333333333	Mean April 1 - April 30	0.17760599598595095
2003	HT212541	5	168	Goldeneye	finland	7.983408748114641	Early nester	0.5133333333333333	Mean April 1 - April 30	0.17760599598595095
2003	HT206526	2	174	Goldeneye	finland	13.983408748114641	Early nester	0.5133333333333333	Mean April 1 - April 30	0.17760599598595095
2003	HT206525	2	173	Goldeneye	finland	12.983408748114641	Early nester	0.5133333333333333	Mean April 1 - April 30	0.17760599598595095
2003	HT212527	6	154	Goldeneye	finland	-6.016591251885359	Early nester	0.5133333333333333	Mean April 1 - April 30	0.17760599598595095
2003	HT212526	5	173	Goldeneye	finland	12.983408748114641	Early nester	0.5133333333333333	Mean April 1 - April 30	0.17760599598595095
2003	HT140080	10	179	Goldeneye	finland	18.98340874811464	Early nester	0.5133333333333333	Mean April 1 - April 30	0.17760599598595095
2003	HT212562	4	168	Goldeneye	finland	7.983408748114641	Early nester	0.5133333333333333	Mean April 1 - April 30	0.17760599598595095
2003	HT212571	4	174	Goldeneye	finland	13.983408748114641	Early nester	0.5133333333333333	Mean April 1 - April 30	0.17760599598595095
2003	HT206527	4	174	Goldeneye	finland	13.983408748114641	Early nester	0.5133333333333333	Mean April 1 - April 30	0.17760599598595095
2003	HT206521	2	172	Goldeneye	finland	11.983408748114641	Early nester	0.5133333333333333	Mean April 1 - April 30	0.17760599598595095
2003	HT206522	2	173	Goldeneye	finland	12.983408748114641	Early nester	0.5133333333333333	Mean April 1 - April 30	0.17760599598595095
2003	HT212564	4	170	Goldeneye	finland	9.983408748114641	Early nester	0.5133333333333333	Mean April 1 - April 30	0.17760599598595095
2003	HT206524	2	174	Goldeneye	finland	13.983408748114641	Early nester	0.5133333333333333	Mean April 1 - April 30	0.17760599598595095
2003	HT188798	6	160	Goldeneye	finland	-0.016591251885358815	Early nester	0.5133333333333333	Mean April 1 - April 30	0.17760599598595095
2003	HT140077	9	169	Goldeneye	finland	8.983408748114641	Early nester	0.5133333333333333	Mean April 1 - April 30	0.17760599598595095
2003	HT212581	2	171	Goldeneye	finland	10.983408748114641	Early nester	0.5133333333333333	Mean April 1 - April 30	0.17760599598595095
2003	HT206523	2	174	Goldeneye	finland	13.983408748114641	Early nester	0.5133333333333333	Mean April 1 - April 30	0.17760599598595095
2003	HT206518	2	168	Goldeneye	finland	7.983408748114641	Early nester	0.5133333333333333	Mean April 1 - April 30	0.17760599598595095
2003	HT206529	2	176	Goldeneye	finland	15.983408748114641	Early nester	0.5133333333333333	Mean April 1 - April 30	0.17760599598595095
2003	HT212517	5	166	Goldeneye	finland	5.983408748114641	Early nester	0.5133333333333333	Mean April 1 - April 30	0.17760599598595095
2003	HT188714	8	173	Goldeneye	finland	12.983408748114641	Early nester	0.5133333333333333	Mean April 1 - April 30	0.17760599598595095
2004	HT188786	7	149	Goldeneye	finland	-11.016591251885359	Early nester	2.49	Mean April 1 - April 30	1.3026059959859508
2004	HT188752	8	146	Goldeneye	finland	-14.016591251885359	Early nester	2.49	Mean April 1 - April 30	1.3026059959859508
2004	HT212520	6	155	Goldeneye	finland	-5.016591251885359	Early nester	2.49	Mean April 1 - April 30	1.3026059959859508
2004	HT188775	7	142	Goldeneye	finland	-18.01659125188536	Early nester	2.49	Mean April 1 - April 30	1.3026059959859508
2004	HT188762	8	147	Goldeneye	finland	-13.016591251885359	Early nester	2.49	Mean April 1 - April 30	1.3026059959859508
2004	HT212557	5	150	Goldeneye	finland	-10.016591251885359	Early nester	2.49	Mean April 1 - April 30	1.3026059959859508
2004	HT188712	9	152	Goldeneye	finland	-8.016591251885359	Early nester	2.49	Mean April 1 - April 30	1.3026059959859508
2004	HT188754	8	150	Goldeneye	finland	-10.016591251885359	Early nester	2.49	Mean April 1 - April 30	1.3026059959859508
2004	HT212564	5	156	Goldeneye	finland	-4.016591251885359	Early nester	2.49	Mean April 1 - April 30	1.3026059959859508
2004	HT206557	2	151	Goldeneye	finland	-9.016591251885359	Early nester	2.49	Mean April 1 - April 30	1.3026059959859508
2004	HT140031	12	155	Goldeneye	finland	-5.016591251885359	Early nester	2.49	Mean April 1 - April 30	1.3026059959859508
2004	HT188793	7	150	Goldeneye	finland	-10.016591251885359	Early nester	2.49	Mean April 1 - April 30	1.3026059959859508
2004	HT206556	6	155	Goldeneye	finland	-5.016591251885359	Early nester	2.49	Mean April 1 - April 30	1.3026059959859508
2004	HT188773	7	150	Goldeneye	finland	-10.016591251885359	Early nester	2.49	Mean April 1 - April 30	1.3026059959859508
2004	HT188796	6	157	Goldeneye	finland	-3.016591251885359	Early nester	2.49	Mean April 1 - April 30	1.3026059959859508
2004	HT212522	6	149	Goldeneye	finland	-11.016591251885359	Early nester	2.49	Mean April 1 - April 30	1.3026059959859508
2004	HT212525	6	155	Goldeneye	finland	-5.016591251885359	Early nester	2.49	Mean April 1 - April 30	1.3026059959859508
2004	HT188709	10	153	Goldeneye	finland	-7.016591251885359	Early nester	2.49	Mean April 1 - April 30	1.3026059959859508
2004	HT188761	8	157	Goldeneye	finland	-3.016591251885359	Early nester	2.49	Mean April 1 - April 30	1.3026059959859508
2004	HT212590	5	155	Goldeneye	finland	-5.016591251885359	Early nester	2.49	Mean April 1 - April 30	1.3026059959859508
2004	HT140066	10	157	Goldeneye	finland	-3.016591251885359	Early nester	2.49	Mean April 1 - April 30	1.3026059959859508
2004	HT206559	4	158	Goldeneye	finland	-2.016591251885359	Early nester	2.49	Mean April 1 - April 30	1.3026059959859508
2004	HT212560	5	155	Goldeneye	finland	-5.016591251885359	Early nester	2.49	Mean April 1 - April 30	1.3026059959859508
2004	HT140075	11	152	Goldeneye	finland	-8.016591251885359	Early nester	2.49	Mean April 1 - April 30	1.3026059959859508
2004	HT212559	5	156	Goldeneye	finland	-4.016591251885359	Early nester	2.49	Mean April 1 - April 30	1.3026059959859508
2004	HT212572	5	160	Goldeneye	finland	-0.016591251885358815	Early nester	2.49	Mean April 1 - April 30	1.3026059959859508
2004	HT212578	5	157	Goldeneye	finland	-3.016591251885359	Early nester	2.49	Mean April 1 - April 30	1.3026059959859508
2004	HT212555	5	151	Goldeneye	finland	-9.016591251885359	Early nester	2.49	Mean April 1 - April 30	1.3026059959859508
2004	HT188794	7	150	Goldeneye	finland	-10.016591251885359	Early nester	2.49	Mean April 1 - April 30	1.3026059959859508
2004	HT206561	3	160	Goldeneye	finland	-0.016591251885358815	Early nester	2.49	Mean April 1 - April 30	1.3026059959859508
2004	HT206516	3	159	Goldeneye	finland	-1.0165912518853588	Early nester	2.49	Mean April 1 - April 30	1.3026059959859508
2004	HT140078	10	152	Goldeneye	finland	-8.016591251885359	Early nester	2.49	Mean April 1 - April 30	1.3026059959859508
2004	HT206558	2	157	Goldeneye	finland	-3.016591251885359	Early nester	2.49	Mean April 1 - April 30	1.3026059959859508
2004	HT212561	5	153	Goldeneye	finland	-7.016591251885359	Early nester	2.49	Mean April 1 - April 30	1.3026059959859508
2004	HT206518	3	162	Goldeneye	finland	1.9834087481146412	Early nester	2.49	Mean April 1 - April 30	1.3026059959859508
2004	HT212523	6	154	Goldeneye	finland	-6.016591251885359	Early nester	2.49	Mean April 1 - April 30	1.3026059959859508
2004	HT206567	5	169	Goldeneye	finland	8.983408748114641	Early nester	2.49	Mean April 1 - April 30	1.3026059959859508
2004	HT206563	5	160	Goldeneye	finland	-0.016591251885358815	Early nester	2.49	Mean April 1 - April 30	1.3026059959859508
2004	HT212530	6	161	Goldeneye	finland	0.9834087481146412	Early nester	2.49	Mean April 1 - April 30	1.3026059959859508
2004	HT140077	10	165	Goldeneye	finland	4.983408748114641	Early nester	2.49	Mean April 1 - April 30	1.3026059959859508
2004	HT212591	4	158	Goldeneye	finland	-2.016591251885359	Early nester	2.49	Mean April 1 - April 30	1.3026059959859508
2004	HT212570	5	163	Goldeneye	finland	2.983408748114641	Early nester	2.49	Mean April 1 - April 30	1.3026059959859508
2004	HT206520	3	170	Goldeneye	finland	9.983408748114641	Early nester	2.49	Mean April 1 - April 30	1.3026059959859508
2004	HT206526	3	159	Goldeneye	finland	-1.0165912518853588	Early nester	2.49	Mean April 1 - April 30	1.3026059959859508
2004	HT206525	3	161	Goldeneye	finland	0.9834087481146412	Early nester	2.49	Mean April 1 - April 30	1.3026059959859508
2004	HT212533	6	157	Goldeneye	finland	-3.016591251885359	Early nester	2.49	Mean April 1 - April 30	1.3026059959859508
2004	HT188791	8	154	Goldeneye	finland	-6.016591251885359	Early nester	2.49	Mean April 1 - April 30	1.3026059959859508
2004	HT206524	3	153	Goldeneye	finland	-7.016591251885359	Early nester	2.49	Mean April 1 - April 30	1.3026059959859508
2004	HT206562	2	161	Goldeneye	finland	0.9834087481146412	Early nester	2.49	Mean April 1 - April 30	1.3026059959859508
2004	HT206521	3	159	Goldeneye	finland	-1.0165912518853588	Early nester	2.49	Mean April 1 - April 30	1.3026059959859508
2004	HT206566	2	166	Goldeneye	finland	5.983408748114641	Early nester	2.49	Mean April 1 - April 30	1.3026059959859508
2004	HT212571	5	161	Goldeneye	finland	0.9834087481146412	Early nester	2.49	Mean April 1 - April 30	1.3026059959859508
2004	HT212526	6	168	Goldeneye	finland	7.983408748114641	Early nester	2.49	Mean April 1 - April 30	1.3026059959859508
2004	HT206527	5	157	Goldeneye	finland	-3.016591251885359	Early nester	2.49	Mean April 1 - April 30	1.3026059959859508
2004	HT206571	2	172	Goldeneye	finland	11.983408748114641	Early nester	2.49	Mean April 1 - April 30	1.3026059959859508
2004	HT212573	5	153	Goldeneye	finland	-7.016591251885359	Early nester	2.49	Mean April 1 - April 30	1.3026059959859508
2004	HT212535	6	157	Goldeneye	finland	-3.016591251885359	Early nester	2.49	Mean April 1 - April 30	1.3026059959859508
2004	HT212600	4	161	Goldeneye	finland	0.9834087481146412	Early nester	2.49	Mean April 1 - April 30	1.3026059959859508
2004	HT188758	8	166	Goldeneye	finland	5.983408748114641	Early nester	2.49	Mean April 1 - April 30	1.3026059959859508
2004	HT212541	6	162	Goldeneye	finland	1.9834087481146412	Early nester	2.49	Mean April 1 - April 30	1.3026059959859508
2004	HT212527	7	164	Goldeneye	finland	3.983408748114641	Early nester	2.49	Mean April 1 - April 30	1.3026059959859508
2004	HT212532	6	164	Goldeneye	finland	3.983408748114641	Early nester	2.49	Mean April 1 - April 30	1.3026059959859508
2004	HT212593	4	172	Goldeneye	finland	11.983408748114641	Early nester	2.49	Mean April 1 - April 30	1.3026059959859508
2004	HT206564	2	162	Goldeneye	finland	1.9834087481146412	Early nester	2.49	Mean April 1 - April 30	1.3026059959859508
2004	HT212562	5	171	Goldeneye	finland	10.983408748114641	Early nester	2.49	Mean April 1 - April 30	1.3026059959859508
2004	HT212567	5	153	Goldeneye	finland	-7.016591251885359	Early nester	2.49	Mean April 1 - April 30	1.3026059959859508
2004	HT206574	3	174	Goldeneye	finland	13.983408748114641	Early nester	2.49	Mean April 1 - April 30	1.3026059959859508
2004	HT206570	2	168	Goldeneye	finland	7.983408748114641	Early nester	2.49	Mean April 1 - April 30	1.3026059959859508
2004	HT212581	3	167	Goldeneye	finland	6.983408748114641	Early nester	2.49	Mean April 1 - April 30	1.3026059959859508
2004	HT140068	10	165	Goldeneye	finland	4.983408748114641	Early nester	2.49	Mean April 1 - April 30	1.3026059959859508
2004	HT206575	2	170	Goldeneye	finland	9.983408748114641	Early nester	2.49	Mean April 1 - April 30	1.3026059959859508
2004	HT206529	3	165	Goldeneye	finland	4.983408748114641	Early nester	2.49	Mean April 1 - April 30	1.3026059959859508
2004	HT206576	2	172	Goldeneye	finland	11.983408748114641	Early nester	2.49	Mean April 1 - April 30	1.3026059959859508
2004	HT206515	4	154	Goldeneye	finland	-6.016591251885359	Early nester	2.49	Mean April 1 - April 30	1.3026059959859508
2004	HT212558	5	152	Goldeneye	finland	-8.016591251885359	Early nester	2.49	Mean April 1 - April 30	1.3026059959859508
2004	HT206577	2	175	Goldeneye	finland	14.983408748114641	Early nester	2.49	Mean April 1 - April 30	1.3026059959859508
2004	HT206573	2	170	Goldeneye	finland	9.983408748114641	Early nester	2.49	Mean April 1 - April 30	1.3026059959859508
2004	HT206519	3	161	Goldeneye	finland	0.9834087481146412	Early nester	2.49	Mean April 1 - April 30	1.3026059959859508
2004	HT206560	2	164	Goldeneye	finland	3.983408748114641	Early nester	2.49	Mean April 1 - April 30	1.3026059959859508
2004	HT206568	2	169	Goldeneye	finland	8.983408748114641	Early nester	2.49	Mean April 1 - April 30	1.3026059959859508
2004	HT206578	2	182	Goldeneye	finland	21.98340874811464	Early nester	2.49	Mean April 1 - April 30	1.3026059959859508
2004	HT140076	10	181	Goldeneye	finland	20.98340874811464	Early nester	2.49	Mean April 1 - April 30	1.3026059959859508
2005	HT188752	9	145	Goldeneye	finland	-15.016591251885359	Early nester	3.046666666666667	Mean April 1 - April 30	0.615105995985951
2005	HT206562	3	151	Goldeneye	finland	-9.016591251885359	Early nester	3.046666666666667	Mean April 1 - April 30	0.615105995985951
2005	HT188712	10	151	Goldeneye	finland	-9.016591251885359	Early nester	3.046666666666667	Mean April 1 - April 30	0.615105995985951
2005	HT188794	8	152	Goldeneye	finland	-8.016591251885359	Early nester	3.046666666666667	Mean April 1 - April 30	0.615105995985951
2005	HT188775	8	144	Goldeneye	finland	-16.01659125188536	Early nester	3.046666666666667	Mean April 1 - April 30	0.615105995985951
2005	HT188793	8	154	Goldeneye	finland	-6.016591251885359	Early nester	3.046666666666667	Mean April 1 - April 30	0.615105995985951
2005	HT140078	11	152	Goldeneye	finland	-8.016591251885359	Early nester	3.046666666666667	Mean April 1 - April 30	0.615105995985951
2005	HT140076	11	155	Goldeneye	finland	-5.016591251885359	Early nester	3.046666666666667	Mean April 1 - April 30	0.615105995985951
2005	HT206563	6	153	Goldeneye	finland	-7.016591251885359	Early nester	3.046666666666667	Mean April 1 - April 30	0.615105995985951
2005	HT206567	6	155	Goldeneye	finland	-5.016591251885359	Early nester	3.046666666666667	Mean April 1 - April 30	0.615105995985951
2005	HT188762	9	149	Goldeneye	finland	-11.016591251885359	Early nester	3.046666666666667	Mean April 1 - April 30	0.615105995985951
2005	HT212559	6	147	Goldeneye	finland	-13.016591251885359	Early nester	3.046666666666667	Mean April 1 - April 30	0.615105995985951
2005	HT188709	11	151	Goldeneye	finland	-9.016591251885359	Early nester	3.046666666666667	Mean April 1 - April 30	0.615105995985951
2005	HT212538	7	148	Goldeneye	finland	-12.016591251885359	Early nester	3.046666666666667	Mean April 1 - April 30	0.615105995985951
2005	HT206559	5	155	Goldeneye	finland	-5.016591251885359	Early nester	3.046666666666667	Mean April 1 - April 30	0.615105995985951
2005	HT206559	5	155	Goldeneye	finland	-5.016591251885359	Early nester	3.046666666666667	Mean April 1 - April 30	0.615105995985951
2005	HT206578	3	163	Goldeneye	finland	2.983408748114641	Early nester	3.046666666666667	Mean April 1 - April 30	0.615105995985951
2005	HT212522	7	151	Goldeneye	finland	-9.016591251885359	Early nester	3.046666666666667	Mean April 1 - April 30	0.615105995985951
2005	HT212525	7	154	Goldeneye	finland	-6.016591251885359	Early nester	3.046666666666667	Mean April 1 - April 30	0.615105995985951
2005	HT212573	6	150	Goldeneye	finland	-10.016591251885359	Early nester	3.046666666666667	Mean April 1 - April 30	0.615105995985951
2005	HT206556	7	150	Goldeneye	finland	-10.016591251885359	Early nester	3.046666666666667	Mean April 1 - April 30	0.615105995985951
2005	HT206556	7	150	Goldeneye	finland	-10.016591251885359	Early nester	3.046666666666667	Mean April 1 - April 30	0.615105995985951
2005	HT212520	7	147	Goldeneye	finland	-13.016591251885359	Early nester	3.046666666666667	Mean April 1 - April 30	0.615105995985951
2005	HT188791	9	150	Goldeneye	finland	-10.016591251885359	Early nester	3.046666666666667	Mean April 1 - April 30	0.615105995985951
2005	HT206524	4	149	Goldeneye	finland	-11.016591251885359	Early nester	3.046666666666667	Mean April 1 - April 30	0.615105995985951
2005	HT140075	12	145	Goldeneye	finland	-15.016591251885359	Early nester	3.046666666666667	Mean April 1 - April 30	0.615105995985951
2005	HT206515	5	153	Goldeneye	finland	-7.016591251885359	Early nester	3.046666666666667	Mean April 1 - April 30	0.615105995985951
2005	HT212590	6	151	Goldeneye	finland	-9.016591251885359	Early nester	3.046666666666667	Mean April 1 - April 30	0.615105995985951
2005	HT212526	7	157	Goldeneye	finland	-3.016591251885359	Early nester	3.046666666666667	Mean April 1 - April 30	0.615105995985951
2005	HT206561	4	154	Goldeneye	finland	-6.016591251885359	Early nester	3.046666666666667	Mean April 1 - April 30	0.615105995985951
2005	HT212553	5	170	Goldeneye	finland	9.983408748114641	Early nester	3.046666666666667	Mean April 1 - April 30	0.615105995985951
2005	HT212600	5	152	Goldeneye	finland	-8.016591251885359	Early nester	3.046666666666667	Mean April 1 - April 30	0.615105995985951
2005	HT188761	9	152	Goldeneye	finland	-8.016591251885359	Early nester	3.046666666666667	Mean April 1 - April 30	0.615105995985951
2005	HT212523	7	155	Goldeneye	finland	-5.016591251885359	Early nester	3.046666666666667	Mean April 1 - April 30	0.615105995985951
2005	HT212560	6	149	Goldeneye	finland	-11.016591251885359	Early nester	3.046666666666667	Mean April 1 - April 30	0.615105995985951
2005	HT231542	2	159	Goldeneye	finland	-1.0165912518853588	Early nester	3.046666666666667	Mean April 1 - April 30	0.615105995985951
2005	HT188796	7	151	Goldeneye	finland	-9.016591251885359	Early nester	3.046666666666667	Mean April 1 - April 30	0.615105995985951
2005	HT231549	2	167	Goldeneye	finland	6.983408748114641	Early nester	3.046666666666667	Mean April 1 - April 30	0.615105995985951
2005	HT206558	3	152	Goldeneye	finland	-8.016591251885359	Early nester	3.046666666666667	Mean April 1 - April 30	0.615105995985951
2005	HT212578	6	153	Goldeneye	finland	-7.016591251885359	Early nester	3.046666666666667	Mean April 1 - April 30	0.615105995985951
2005	HT212535	7	155	Goldeneye	finland	-5.016591251885359	Early nester	3.046666666666667	Mean April 1 - April 30	0.615105995985951
2005	HT206571	3	154	Goldeneye	finland	-6.016591251885359	Early nester	3.046666666666667	Mean April 1 - April 30	0.615105995985951
2005	HT212564	6	153	Goldeneye	finland	-7.016591251885359	Early nester	3.046666666666667	Mean April 1 - April 30	0.615105995985951
2005	HT206572	3	161	Goldeneye	finland	0.9834087481146412	Early nester	3.046666666666667	Mean April 1 - April 30	0.615105995985951
2005	HT231548	2	167	Goldeneye	finland	6.983408748114641	Early nester	3.046666666666667	Mean April 1 - April 30	0.615105995985951
2005	HT212555	6	164	Goldeneye	finland	3.983408748114641	Early nester	3.046666666666667	Mean April 1 - April 30	0.615105995985951
2005	HT231540	2	163	Goldeneye	finland	2.983408748114641	Early nester	3.046666666666667	Mean April 1 - April 30	0.615105995985951
2005	HT206519	4	158	Goldeneye	finland	-2.016591251885359	Early nester	3.046666666666667	Mean April 1 - April 30	0.615105995985951
2005	HT256253	2	174	Goldeneye	finland	13.983408748114641	Early nester	3.046666666666667	Mean April 1 - April 30	0.615105995985951
2005	HT231546	2	165	Goldeneye	finland	4.983408748114641	Early nester	3.046666666666667	Mean April 1 - April 30	0.615105995985951
2005	HT212532	7	161	Goldeneye	finland	0.9834087481146412	Early nester	3.046666666666667	Mean April 1 - April 30	0.615105995985951
2005	HT206525	4	154	Goldeneye	finland	-6.016591251885359	Early nester	3.046666666666667	Mean April 1 - April 30	0.615105995985951
2005	HT206577	3	156	Goldeneye	finland	-4.016591251885359	Early nester	3.046666666666667	Mean April 1 - April 30	0.615105995985951
2005	HT231544	2	166	Goldeneye	finland	5.983408748114641	Early nester	3.046666666666667	Mean April 1 - April 30	0.615105995985951
2005	HT212572	6	159	Goldeneye	finland	-1.0165912518853588	Early nester	3.046666666666667	Mean April 1 - April 30	0.615105995985951
2005	HT206573	3	169	Goldeneye	finland	8.983408748114641	Early nester	3.046666666666667	Mean April 1 - April 30	0.615105995985951
2005	HT206576	3	173	Goldeneye	finland	12.983408748114641	Early nester	3.046666666666667	Mean April 1 - April 30	0.615105995985951
2005	HT206564	3	158	Goldeneye	finland	-2.016591251885359	Early nester	3.046666666666667	Mean April 1 - April 30	0.615105995985951
2005	HT206518	4	157	Goldeneye	finland	-3.016591251885359	Early nester	3.046666666666667	Mean April 1 - April 30	0.615105995985951
2005	HT231539	2	159	Goldeneye	finland	-1.0165912518853588	Early nester	3.046666666666667	Mean April 1 - April 30	0.615105995985951
2005	HT206505	3	164	Goldeneye	finland	3.983408748114641	Early nester	3.046666666666667	Mean April 1 - April 30	0.615105995985951
2005	HT206570	3	159	Goldeneye	finland	-1.0165912518853588	Early nester	3.046666666666667	Mean April 1 - April 30	0.615105995985951
2005	HT212571	6	158	Goldeneye	finland	-2.016591251885359	Early nester	3.046666666666667	Mean April 1 - April 30	0.615105995985951
2005	HT231541	2	165	Goldeneye	finland	4.983408748114641	Early nester	3.046666666666667	Mean April 1 - April 30	0.615105995985951
2005	HT206520	4	156	Goldeneye	finland	-4.016591251885359	Early nester	3.046666666666667	Mean April 1 - April 30	0.615105995985951
2005	HT206568	3	177	Goldeneye	finland	16.98340874811464	Early nester	3.046666666666667	Mean April 1 - April 30	0.615105995985951
2005	HT212541	7	161	Goldeneye	finland	0.9834087481146412	Early nester	3.046666666666667	Mean April 1 - April 30	0.615105995985951
2005	HT231545	2	165	Goldeneye	finland	4.983408748114641	Early nester	3.046666666666667	Mean April 1 - April 30	0.615105995985951
2005	HT212527	8	154	Goldeneye	finland	-6.016591251885359	Early nester	3.046666666666667	Mean April 1 - April 30	0.615105995985951
2005	HT206575	3	150	Goldeneye	finland	-10.016591251885359	Early nester	3.046666666666667	Mean April 1 - April 30	0.615105995985951
2005	HT206523	4	162	Goldeneye	finland	1.9834087481146412	Early nester	3.046666666666667	Mean April 1 - April 30	0.615105995985951
2005	HT212557	6	160	Goldeneye	finland	-0.016591251885358815	Early nester	3.046666666666667	Mean April 1 - April 30	0.615105995985951
2005	HT188790	8	158	Goldeneye	finland	-2.016591251885359	Early nester	3.046666666666667	Mean April 1 - April 30	0.615105995985951
2005	HT212524	7	171	Goldeneye	finland	10.983408748114641	Early nester	3.046666666666667	Mean April 1 - April 30	0.615105995985951
2005	HT206574	4	170	Goldeneye	finland	9.983408748114641	Early nester	3.046666666666667	Mean April 1 - April 30	0.615105995985951
2005	HT188797	8	167	Goldeneye	finland	6.983408748114641	Early nester	3.046666666666667	Mean April 1 - April 30	0.615105995985951
2005	HT231543	2	162	Goldeneye	finland	1.9834087481146412	Early nester	3.046666666666667	Mean April 1 - April 30	0.615105995985951
2005	HT206565	3	168	Goldeneye	finland	7.983408748114641	Early nester	3.046666666666667	Mean April 1 - April 30	0.615105995985951
2005	HT231538	2	161	Goldeneye	finland	0.9834087481146412	Early nester	3.046666666666667	Mean April 1 - April 30	0.615105995985951
2005	HT212562	6	176	Goldeneye	finland	15.983408748114641	Early nester	3.046666666666667	Mean April 1 - April 30	0.615105995985951
2005	HT212574	6	169	Goldeneye	finland	8.983408748114641	Early nester	3.046666666666667	Mean April 1 - April 30	0.615105995985951
2005	HT140068	11	162	Goldeneye	finland	1.9834087481146412	Early nester	3.046666666666667	Mean April 1 - April 30	0.615105995985951
2005	HT212581	4	162	Goldeneye	finland	1.9834087481146412	Early nester	3.046666666666667	Mean April 1 - April 30	0.615105995985951
2005	HT256251	2	169	Goldeneye	finland	8.983408748114641	Early nester	3.046666666666667	Mean April 1 - April 30	0.615105995985951
2005	HT231550	2	166	Goldeneye	finland	5.983408748114641	Early nester	3.046666666666667	Mean April 1 - April 30	0.615105995985951
2005	HT231547	4	164	Goldeneye	finland	3.983408748114641	Early nester	3.046666666666667	Mean April 1 - April 30	0.615105995985951
2005	HT256252	2	169	Goldeneye	finland	8.983408748114641	Early nester	3.046666666666667	Mean April 1 - April 30	0.615105995985951
2005	HT256254	2	174	Goldeneye	finland	13.983408748114641	Early nester	3.046666666666667	Mean April 1 - April 30	0.615105995985951
2005	HT206560	3	167	Goldeneye	finland	6.983408748114641	Early nester	3.046666666666667	Mean April 1 - April 30	0.615105995985951
2006	HT188775	9	148	Goldeneye	finland	-12.016591251885359	Early nester	2.9833333333333334	Mean April 1 - April 30	-1.5286440040140492
2006	HT212520	8	153	Goldeneye	finland	-7.016591251885359	Early nester	2.9833333333333334	Mean April 1 - April 30	-1.5286440040140492
2006	HT206562	4	157	Goldeneye	finland	-3.016591251885359	Early nester	2.9833333333333334	Mean April 1 - April 30	-1.5286440040140492
2006	HT212538	8	154	Goldeneye	finland	-6.016591251885359	Early nester	2.9833333333333334	Mean April 1 - April 30	-1.5286440040140492
2006	HT256272	2	156	Goldeneye	finland	-4.016591251885359	Early nester	2.9833333333333334	Mean April 1 - April 30	-1.5286440040140492
2006	HT188709	12	156	Goldeneye	finland	-4.016591251885359	Early nester	2.9833333333333334	Mean April 1 - April 30	-1.5286440040140492
2006	HT188762	10	155	Goldeneye	finland	-5.016591251885359	Early nester	2.9833333333333334	Mean April 1 - April 30	-1.5286440040140492
2006	HT212559	7	153	Goldeneye	finland	-7.016591251885359	Early nester	2.9833333333333334	Mean April 1 - April 30	-1.5286440040140492
2006	HT212522	8	152	Goldeneye	finland	-8.016591251885359	Early nester	2.9833333333333334	Mean April 1 - April 30	-1.5286440040140492
2006	HT212525	8	156	Goldeneye	finland	-4.016591251885359	Early nester	2.9833333333333334	Mean April 1 - April 30	-1.5286440040140492
2006	HT212560	7	158	Goldeneye	finland	-2.016591251885359	Early nester	2.9833333333333334	Mean April 1 - April 30	-1.5286440040140492
2006	HT206556	8	158	Goldeneye	finland	-2.016591251885359	Early nester	2.9833333333333334	Mean April 1 - April 30	-1.5286440040140492
2006	HT188793	9	157	Goldeneye	finland	-3.016591251885359	Early nester	2.9833333333333334	Mean April 1 - April 30	-1.5286440040140492
2006	HT212600	6	155	Goldeneye	finland	-5.016591251885359	Early nester	2.9833333333333334	Mean April 1 - April 30	-1.5286440040140492
2006	HT212590	7	158	Goldeneye	finland	-2.016591251885359	Early nester	2.9833333333333334	Mean April 1 - April 30	-1.5286440040140492
2006	HT206575	4	157	Goldeneye	finland	-3.016591251885359	Early nester	2.9833333333333334	Mean April 1 - April 30	-1.5286440040140492
2006	HT206568	4	166	Goldeneye	finland	5.983408748114641	Early nester	2.9833333333333334	Mean April 1 - April 30	-1.5286440040140492
2006	HT140078	12	160	Goldeneye	finland	-0.016591251885358815	Early nester	2.9833333333333334	Mean April 1 - April 30	-1.5286440040140492
2006	HT206560	4	164	Goldeneye	finland	3.983408748114641	Early nester	2.9833333333333334	Mean April 1 - April 30	-1.5286440040140492
2006	HT206525	5	160	Goldeneye	finland	-0.016591251885358815	Early nester	2.9833333333333334	Mean April 1 - April 30	-1.5286440040140492
2006	HT188761	10	156	Goldeneye	finland	-4.016591251885359	Early nester	2.9833333333333334	Mean April 1 - April 30	-1.5286440040140492
2006	HT206577	4	156	Goldeneye	finland	-4.016591251885359	Early nester	2.9833333333333334	Mean April 1 - April 30	-1.5286440040140492
2006	HT256275	2	163	Goldeneye	finland	2.983408748114641	Early nester	2.9833333333333334	Mean April 1 - April 30	-1.5286440040140492
2006	HT140076	12	158	Goldeneye	finland	-2.016591251885359	Early nester	2.9833333333333334	Mean April 1 - April 30	-1.5286440040140492
2006	HT206563	7	156	Goldeneye	finland	-4.016591251885359	Early nester	2.9833333333333334	Mean April 1 - April 30	-1.5286440040140492
2006	HT231548	3	159	Goldeneye	finland	-1.0165912518853588	Early nester	2.9833333333333334	Mean April 1 - April 30	-1.5286440040140492
2006	HT206567	7	157	Goldeneye	finland	-3.016591251885359	Early nester	2.9833333333333334	Mean April 1 - April 30	-1.5286440040140492
2006	HT206561	5	157	Goldeneye	finland	-3.016591251885359	Early nester	2.9833333333333334	Mean April 1 - April 30	-1.5286440040140492
2006	HT212535	8	158	Goldeneye	finland	-2.016591251885359	Early nester	2.9833333333333334	Mean April 1 - April 30	-1.5286440040140492
2006	HT256280	2	169	Goldeneye	finland	8.983408748114641	Early nester	2.9833333333333334	Mean April 1 - April 30	-1.5286440040140492
2006	HT206571	4	154	Goldeneye	finland	-6.016591251885359	Early nester	2.9833333333333334	Mean April 1 - April 30	-1.5286440040140492
2006	HT212526	8	159	Goldeneye	finland	-1.0165912518853588	Early nester	2.9833333333333334	Mean April 1 - April 30	-1.5286440040140492
2006	HT256285	2	171	Goldeneye	finland	10.983408748114641	Early nester	2.9833333333333334	Mean April 1 - April 30	-1.5286440040140492
2006	HT188798	9	166	Goldeneye	finland	5.983408748114641	Early nester	2.9833333333333334	Mean April 1 - April 30	-1.5286440040140492
2006	HT212581	5	162	Goldeneye	finland	1.9834087481146412	Early nester	2.9833333333333334	Mean April 1 - April 30	-1.5286440040140492
2006	HT231538	3	170	Goldeneye	finland	9.983408748114641	Early nester	2.9833333333333334	Mean April 1 - April 30	-1.5286440040140492
2006	HT206519	5	159	Goldeneye	finland	-1.0165912518853588	Early nester	2.9833333333333334	Mean April 1 - April 30	-1.5286440040140492
2006	HT188791	10	156	Goldeneye	finland	-4.016591251885359	Early nester	2.9833333333333334	Mean April 1 - April 30	-1.5286440040140492
2006	HT212523	8	161	Goldeneye	finland	0.9834087481146412	Early nester	2.9833333333333334	Mean April 1 - April 30	-1.5286440040140492
2006	HT206570	4	161	Goldeneye	finland	0.9834087481146412	Early nester	2.9833333333333334	Mean April 1 - April 30	-1.5286440040140492
2006	HT206576	4	165	Goldeneye	finland	4.983408748114641	Early nester	2.9833333333333334	Mean April 1 - April 30	-1.5286440040140492
2006	HT212524	8	163	Goldeneye	finland	2.983408748114641	Early nester	2.9833333333333334	Mean April 1 - April 30	-1.5286440040140492
2006	HT256286	2	174	Goldeneye	finland	13.983408748114641	Early nester	2.9833333333333334	Mean April 1 - April 30	-1.5286440040140492
2006	HT206572	4	161	Goldeneye	finland	0.9834087481146412	Early nester	2.9833333333333334	Mean April 1 - April 30	-1.5286440040140492
2006	HT188756	10	170	Goldeneye	finland	9.983408748114641	Early nester	2.9833333333333334	Mean April 1 - April 30	-1.5286440040140492
2006	HT212557	7	161	Goldeneye	finland	0.9834087481146412	Early nester	2.9833333333333334	Mean April 1 - April 30	-1.5286440040140492
2006	HT256253	3	170	Goldeneye	finland	9.983408748114641	Early nester	2.9833333333333334	Mean April 1 - April 30	-1.5286440040140492
2006	HT231544	3	171	Goldeneye	finland	10.983408748114641	Early nester	2.9833333333333334	Mean April 1 - April 30	-1.5286440040140492
2006	HT212572	7	152	Goldeneye	finland	-8.016591251885359	Early nester	2.9833333333333334	Mean April 1 - April 30	-1.5286440040140492
2006	HT206573	4	163	Goldeneye	finland	2.983408748114641	Early nester	2.9833333333333334	Mean April 1 - April 30	-1.5286440040140492
2006	HT212555	7	155	Goldeneye	finland	-5.016591251885359	Early nester	2.9833333333333334	Mean April 1 - April 30	-1.5286440040140492
2006	HT212541	8	163	Goldeneye	finland	2.983408748114641	Early nester	2.9833333333333334	Mean April 1 - April 30	-1.5286440040140492
2006	HT231545	3	165	Goldeneye	finland	4.983408748114641	Early nester	2.9833333333333334	Mean April 1 - April 30	-1.5286440040140492
2006	HT206574	5	167	Goldeneye	finland	6.983408748114641	Early nester	2.9833333333333334	Mean April 1 - April 30	-1.5286440040140492
2006	HT206558	4	155	Goldeneye	finland	-5.016591251885359	Early nester	2.9833333333333334	Mean April 1 - April 30	-1.5286440040140492
2006	HT206524	5	173	Goldeneye	finland	12.983408748114641	Early nester	2.9833333333333334	Mean April 1 - April 30	-1.5286440040140492
2006	HT256251	3	166	Goldeneye	finland	5.983408748114641	Early nester	2.9833333333333334	Mean April 1 - April 30	-1.5286440040140492
2006	HT188797	9	169	Goldeneye	finland	8.983408748114641	Early nester	2.9833333333333334	Mean April 1 - April 30	-1.5286440040140492
2006	HT206520	5	166	Goldeneye	finland	5.983408748114641	Early nester	2.9833333333333334	Mean April 1 - April 30	-1.5286440040140492
2006	HT140068	12	170	Goldeneye	finland	9.983408748114641	Early nester	2.9833333333333334	Mean April 1 - April 30	-1.5286440040140492
2006	HT206578	4	166	Goldeneye	finland	5.983408748114641	Early nester	2.9833333333333334	Mean April 1 - April 30	-1.5286440040140492
2006	HT231547	5	166	Goldeneye	finland	5.983408748114641	Early nester	2.9833333333333334	Mean April 1 - April 30	-1.5286440040140492
2006	HT256279	2	170	Goldeneye	finland	9.983408748114641	Early nester	2.9833333333333334	Mean April 1 - April 30	-1.5286440040140492
2006	HT256278	2	168	Goldeneye	finland	7.983408748114641	Early nester	2.9833333333333334	Mean April 1 - April 30	-1.5286440040140492
2006	HT256276	2	163	Goldeneye	finland	2.983408748114641	Early nester	2.9833333333333334	Mean April 1 - April 30	-1.5286440040140492
2006	HT256281	2	170	Goldeneye	finland	9.983408748114641	Early nester	2.9833333333333334	Mean April 1 - April 30	-1.5286440040140492
2006	HT212598	6	170	Goldeneye	finland	9.983408748114641	Early nester	2.9833333333333334	Mean April 1 - April 30	-1.5286440040140492
2006	HT256271	2	157	Goldeneye	finland	-3.016591251885359	Early nester	2.9833333333333334	Mean April 1 - April 30	-1.5286440040140492
2006	HT256274	3	165	Goldeneye	finland	4.983408748114641	Early nester	2.9833333333333334	Mean April 1 - April 30	-1.5286440040140492
2006	HT256277	2	167	Goldeneye	finland	6.983408748114641	Early nester	2.9833333333333334	Mean April 1 - April 30	-1.5286440040140492
2006	HT188796	8	165	Goldeneye	finland	4.983408748114641	Early nester	2.9833333333333334	Mean April 1 - April 30	-1.5286440040140492
2006	HT256288	2	179	Goldeneye	finland	18.98340874811464	Early nester	2.9833333333333334	Mean April 1 - April 30	-1.5286440040140492
2006	HT206580	2	170	Goldeneye	finland	9.983408748114641	Early nester	2.9833333333333334	Mean April 1 - April 30	-1.5286440040140492
2006	HT212564	7	177	Goldeneye	finland	16.98340874811464	Early nester	2.9833333333333334	Mean April 1 - April 30	-1.5286440040140492
2006	HT256283	2	169	Goldeneye	finland	8.983408748114641	Early nester	2.9833333333333334	Mean April 1 - April 30	-1.5286440040140492
2006	HT206569	4	153	Goldeneye	finland	-7.016591251885359	Early nester	2.9833333333333334	Mean April 1 - April 30	-1.5286440040140492
2006	HT231543	3	158	Goldeneye	finland	-2.016591251885359	Early nester	2.9833333333333334	Mean April 1 - April 30	-1.5286440040140492
2006	HT256284	3	169	Goldeneye	finland	8.983408748114641	Early nester	2.9833333333333334	Mean April 1 - April 30	-1.5286440040140492
2006	HT256287	2	175	Goldeneye	finland	14.983408748114641	Early nester	2.9833333333333334	Mean April 1 - April 30	-1.5286440040140492
2006	HT188754	10	157	Goldeneye	finland	-3.016591251885359	Early nester	2.9833333333333334	Mean April 1 - April 30	-1.5286440040140492
2006	HT256273	2	164	Goldeneye	finland	3.983408748114641	Early nester	2.9833333333333334	Mean April 1 - April 30	-1.5286440040140492
2007	HT188762	11	140	Goldeneye	finland	-20.01659125188536	Early nester	3.16	Mean April 1 - April 30	3.1244809959859507
2007	HT212520	9	141	Goldeneye	finland	-19.01659125188536	Early nester	3.16	Mean April 1 - April 30	3.1244809959859507
2007	HT256275	3	144	Goldeneye	finland	-16.01659125188536	Early nester	3.16	Mean April 1 - April 30	3.1244809959859507
2007	HT206562	5	149	Goldeneye	finland	-11.016591251885359	Early nester	3.16	Mean April 1 - April 30	3.1244809959859507
2007	HT206558	5	150	Goldeneye	finland	-10.016591251885359	Early nester	3.16	Mean April 1 - April 30	3.1244809959859507
2007	HT188790	13	152	Goldeneye	finland	-8.016591251885359	Early nester	3.16	Mean April 1 - April 30	3.1244809959859507
2007	HT256272	3	146	Goldeneye	finland	-14.016591251885359	Early nester	3.16	Mean April 1 - April 30	3.1244809959859507
2007	HT212590	8	150	Goldeneye	finland	-10.016591251885359	Early nester	3.16	Mean April 1 - April 30	3.1244809959859507
2007	HT212555	8	150	Goldeneye	finland	-10.016591251885359	Early nester	3.16	Mean April 1 - April 30	3.1244809959859507
2007	HT188791	11	145	Goldeneye	finland	-15.016591251885359	Early nester	3.16	Mean April 1 - April 30	3.1244809959859507
2007	HT206563	8	143	Goldeneye	finland	-17.01659125188536	Early nester	3.16	Mean April 1 - April 30	3.1244809959859507
2007	HT231548	4	149	Goldeneye	finland	-11.016591251885359	Early nester	3.16	Mean April 1 - April 30	3.1244809959859507
2007	HT212600	7	149	Goldeneye	finland	-11.016591251885359	Early nester	3.16	Mean April 1 - April 30	3.1244809959859507
2007	HT188793	10	139	Goldeneye	finland	-21.01659125188536	Early nester	3.16	Mean April 1 - April 30	3.1244809959859507
2007	HT188754	11	150	Goldeneye	finland	-10.016591251885359	Early nester	3.16	Mean April 1 - April 30	3.1244809959859507
2007	HT206575	5	147	Goldeneye	finland	-13.016591251885359	Early nester	3.16	Mean April 1 - April 30	3.1244809959859507
2007	HT140078	13	150	Goldeneye	finland	-10.016591251885359	Early nester	3.16	Mean April 1 - April 30	3.1244809959859507
2007	HT206580	3	155	Goldeneye	finland	-5.016591251885359	Early nester	3.16	Mean April 1 - April 30	3.1244809959859507
2007	HT212525	9	150	Goldeneye	finland	-10.016591251885359	Early nester	3.16	Mean April 1 - April 30	3.1244809959859507
2007	HT256273	3	150	Goldeneye	finland	-10.016591251885359	Early nester	3.16	Mean April 1 - April 30	3.1244809959859507
2007	HT256313	2	156	Goldeneye	finland	-4.016591251885359	Early nester	3.16	Mean April 1 - April 30	3.1244809959859507
2007	HT212559	8	146	Goldeneye	finland	-14.016591251885359	Early nester	3.16	Mean April 1 - April 30	3.1244809959859507
2007	HT212535	9	149	Goldeneye	finland	-11.016591251885359	Early nester	3.16	Mean April 1 - April 30	3.1244809959859507
2007	HT206520	6	154	Goldeneye	finland	-6.016591251885359	Early nester	3.16	Mean April 1 - April 30	3.1244809959859507
2007	HT206570	5	146	Goldeneye	finland	-14.016591251885359	Early nester	3.16	Mean April 1 - April 30	3.1244809959859507
2007	HT206568	5	155	Goldeneye	finland	-5.016591251885359	Early nester	3.16	Mean April 1 - April 30	3.1244809959859507
2007	HT206572	5	150	Goldeneye	finland	-10.016591251885359	Early nester	3.16	Mean April 1 - April 30	3.1244809959859507
2007	HT256312	2	156	Goldeneye	finland	-4.016591251885359	Early nester	3.16	Mean April 1 - April 30	3.1244809959859507
2007	HT256287	3	154	Goldeneye	finland	-6.016591251885359	Early nester	3.16	Mean April 1 - April 30	3.1244809959859507
2007	HT212572	8	144	Goldeneye	finland	-16.01659125188536	Early nester	3.16	Mean April 1 - April 30	3.1244809959859507
2007	HT212541	9	158	Goldeneye	finland	-2.016591251885359	Early nester	3.16	Mean April 1 - April 30	3.1244809959859507
2007	HT231545	4	152	Goldeneye	finland	-8.016591251885359	Early nester	3.16	Mean April 1 - April 30	3.1244809959859507
2007	HT212526	4	148	Goldeneye	finland	-12.016591251885359	Early nester	3.16	Mean April 1 - April 30	3.1244809959859507
2007	HT256285	3	151	Goldeneye	finland	-9.016591251885359	Early nester	3.16	Mean April 1 - April 30	3.1244809959859507
2007	HT256274	4	144	Goldeneye	finland	-16.01659125188536	Early nester	3.16	Mean April 1 - April 30	3.1244809959859507
2007	HT212564	8	145	Goldeneye	finland	-15.016591251885359	Early nester	3.16	Mean April 1 - April 30	3.1244809959859507
2007	HT256251	4	156	Goldeneye	finland	-4.016591251885359	Early nester	3.16	Mean April 1 - April 30	3.1244809959859507
2007	HT206578	5	162	Goldeneye	finland	1.9834087481146412	Early nester	3.16	Mean April 1 - April 30	3.1244809959859507
2007	HT256315	2	156	Goldeneye	finland	-4.016591251885359	Early nester	3.16	Mean April 1 - April 30	3.1244809959859507
2007	HT188756	11	159	Goldeneye	finland	-1.0165912518853588	Early nester	3.16	Mean April 1 - April 30	3.1244809959859507
2007	HT256277	3	157	Goldeneye	finland	-3.016591251885359	Early nester	3.16	Mean April 1 - April 30	3.1244809959859507
2007	HT206571	5	145	Goldeneye	finland	-15.016591251885359	Early nester	3.16	Mean April 1 - April 30	3.1244809959859507
2007	HT256314	2	156	Goldeneye	finland	-4.016591251885359	Early nester	3.16	Mean April 1 - April 30	3.1244809959859507
2007	HT206583	3	166	Goldeneye	finland	5.983408748114641	Early nester	3.16	Mean April 1 - April 30	3.1244809959859507
2007	HT231547	6	161	Goldeneye	finland	0.9834087481146412	Early nester	3.16	Mean April 1 - April 30	3.1244809959859507
2007	HT188796	9	150	Goldeneye	finland	-10.016591251885359	Early nester	3.16	Mean April 1 - April 30	3.1244809959859507
2007	HT256283	3	150	Goldeneye	finland	-10.016591251885359	Early nester	3.16	Mean April 1 - April 30	3.1244809959859507
2007	HT256318	3	160	Goldeneye	finland	-0.016591251885358815	Early nester	3.16	Mean April 1 - April 30	3.1244809959859507
2007	HT256316	3	161	Goldeneye	finland	0.9834087481146412	Early nester	3.16	Mean April 1 - April 30	3.1244809959859507
2007	HT206576	5	152	Goldeneye	finland	-8.016591251885359	Early nester	3.16	Mean April 1 - April 30	3.1244809959859507
2007	HT206577	5	154	Goldeneye	finland	-6.016591251885359	Early nester	3.16	Mean April 1 - April 30	3.1244809959859507
2007	HT231544	4	149	Goldeneye	finland	-11.016591251885359	Early nester	3.16	Mean April 1 - April 30	3.1244809959859507
2007	HT256322	2	163	Goldeneye	finland	2.983408748114641	Early nester	3.16	Mean April 1 - April 30	3.1244809959859507
2007	HT256281	3	156	Goldeneye	finland	-4.016591251885359	Early nester	3.16	Mean April 1 - April 30	3.1244809959859507
2007	HT212573	8	164	Goldeneye	finland	3.983408748114641	Early nester	3.16	Mean April 1 - April 30	3.1244809959859507
2007	HT256326	2	170	Goldeneye	finland	9.983408748114641	Early nester	3.16	Mean April 1 - April 30	3.1244809959859507
2007	HT256320	2	158	Goldeneye	finland	-2.016591251885359	Early nester	3.16	Mean April 1 - April 30	3.1244809959859507
2007	HT231541	4	172	Goldeneye	finland	11.983408748114641	Early nester	3.16	Mean April 1 - April 30	3.1244809959859507
2007	HT256323	2	165	Goldeneye	finland	4.983408748114641	Early nester	3.16	Mean April 1 - April 30	3.1244809959859507
2007	HT206519	6	157	Goldeneye	finland	-3.016591251885359	Early nester	3.16	Mean April 1 - April 30	3.1244809959859507
2007	HT206518	5	155	Goldeneye	finland	-5.016591251885359	Early nester	3.16	Mean April 1 - April 30	3.1244809959859507
2007	HT231501	3	161	Goldeneye	finland	0.9834087481146412	Early nester	3.16	Mean April 1 - April 30	3.1244809959859507
2007	HT188798	10	157	Goldeneye	finland	-3.016591251885359	Early nester	3.16	Mean April 1 - April 30	3.1244809959859507
2007	HT256317	2	158	Goldeneye	finland	-2.016591251885359	Early nester	3.16	Mean April 1 - April 30	3.1244809959859507
2007	HT256324	2	167	Goldeneye	finland	6.983408748114641	Early nester	3.16	Mean April 1 - April 30	3.1244809959859507
2007	HT206565	5	159	Goldeneye	finland	-1.0165912518853588	Early nester	3.16	Mean April 1 - April 30	3.1244809959859507
2007	HT231538	4	174	Goldeneye	finland	13.983408748114641	Early nester	3.16	Mean April 1 - April 30	3.1244809959859507
2007	HT256325	2	168	Goldeneye	finland	7.983408748114641	Early nester	3.16	Mean April 1 - April 30	3.1244809959859507
2007	HT256311	3	154	Goldeneye	finland	-6.016591251885359	Early nester	3.16	Mean April 1 - April 30	3.1244809959859507
2007	HT256280	3	154	Goldeneye	finland	-6.016591251885359	Early nester	3.16	Mean April 1 - April 30	3.1244809959859507
2007	HT212598	7	173	Goldeneye	finland	12.983408748114641	Early nester	3.16	Mean April 1 - April 30	3.1244809959859507
2007	HT212581	6	159	Goldeneye	finland	-1.0165912518853588	Early nester	3.16	Mean April 1 - April 30	3.1244809959859507
2007	HT206505	5	159	Goldeneye	finland	-1.0165912518853588	Early nester	3.16	Mean April 1 - April 30	3.1244809959859507
2007	HT206556	9	169	Goldeneye	finland	8.983408748114641	Early nester	3.16	Mean April 1 - April 30	3.1244809959859507
2007	HT231550	4	172	Goldeneye	finland	11.983408748114641	Early nester	3.16	Mean April 1 - April 30	3.1244809959859507
2007	HT256321	2	162	Goldeneye	finland	1.9834087481146412	Early nester	3.16	Mean April 1 - April 30	3.1244809959859507
2007	HT212523	9	163	Goldeneye	finland	2.983408748114641	Early nester	3.16	Mean April 1 - April 30	3.1244809959859507
2007	HT212524	9	175	Goldeneye	finland	14.983408748114641	Early nester	3.16	Mean April 1 - April 30	3.1244809959859507
2008	HT188762	12	143	Goldeneye	finland	-17.01659125188536	Early nester	3.163333333333333	Mean April 1 - April 30	0.011980995985950926
2008	HT256275	4	144	Goldeneye	finland	-16.01659125188536	Early nester	3.163333333333333	Mean April 1 - April 30	0.011980995985950926
2008	HT212525	10	149	Goldeneye	finland	-11.016591251885359	Early nester	3.163333333333333	Mean April 1 - April 30	0.011980995985950926
2008	HT256273	4	146	Goldeneye	finland	-14.016591251885359	Early nester	3.163333333333333	Mean April 1 - April 30	0.011980995985950926
2008	HT188791	12	147	Goldeneye	finland	-13.016591251885359	Early nester	3.163333333333333	Mean April 1 - April 30	0.011980995985950926
2008	HT256315	3	159	Goldeneye	finland	-1.0165912518853588	Early nester	3.163333333333333	Mean April 1 - April 30	0.011980995985950926
2008	HT206562	6	157	Goldeneye	finland	-3.016591251885359	Early nester	3.163333333333333	Mean April 1 - April 30	0.011980995985950926
2008	HT206559	8	151	Goldeneye	finland	-9.016591251885359	Early nester	3.163333333333333	Mean April 1 - April 30	0.011980995985950926
2008	HT256324	3	158	Goldeneye	finland	-2.016591251885359	Early nester	3.163333333333333	Mean April 1 - April 30	0.011980995985950926
2008	HT212520	10	147	Goldeneye	finland	-13.016591251885359	Early nester	3.163333333333333	Mean April 1 - April 30	0.011980995985950926
2008	HT231545	5	148	Goldeneye	finland	-12.016591251885359	Early nester	3.163333333333333	Mean April 1 - April 30	0.011980995985950926
2008	HT188793	11	148	Goldeneye	finland	-12.016591251885359	Early nester	3.163333333333333	Mean April 1 - April 30	0.011980995985950926
2008	HT206577	6	160	Goldeneye	finland	-0.016591251885358815	Early nester	3.163333333333333	Mean April 1 - April 30	0.011980995985950926
2008	HT206573	6	154	Goldeneye	finland	-6.016591251885359	Early nester	3.163333333333333	Mean April 1 - April 30	0.011980995985950926
2008	HT206570	6	147	Goldeneye	finland	-13.016591251885359	Early nester	3.163333333333333	Mean April 1 - April 30	0.011980995985950926
2008	HT206556	10	158	Goldeneye	finland	-2.016591251885359	Early nester	3.163333333333333	Mean April 1 - April 30	0.011980995985950926
2008	HT206524	7	149	Goldeneye	finland	-11.016591251885359	Early nester	3.163333333333333	Mean April 1 - April 30	0.011980995985950926
2008	HT256283	4	150	Goldeneye	finland	-10.016591251885359	Early nester	3.163333333333333	Mean April 1 - April 30	0.011980995985950926
2008	HT212564	9	147	Goldeneye	finland	-13.016591251885359	Early nester	3.163333333333333	Mean April 1 - April 30	0.011980995985950926
2008	HT256285	4	150	Goldeneye	finland	-10.016591251885359	Early nester	3.163333333333333	Mean April 1 - April 30	0.011980995985950926
2008	HT212535	10	151	Goldeneye	finland	-9.016591251885359	Early nester	3.163333333333333	Mean April 1 - April 30	0.011980995985950926
2008	HT230100	2	148	Goldeneye	finland	-12.016591251885359	Early nester	3.163333333333333	Mean April 1 - April 30	0.011980995985950926
2008	HT140078	14	152	Goldeneye	finland	-8.016591251885359	Early nester	3.163333333333333	Mean April 1 - April 30	0.011980995985950926
2008	HT206575	6	154	Goldeneye	finland	-6.016591251885359	Early nester	3.163333333333333	Mean April 1 - April 30	0.011980995985950926
2008	HT256287	4	156	Goldeneye	finland	-4.016591251885359	Early nester	3.163333333333333	Mean April 1 - April 30	0.011980995985950926
2008	HT256281	4	159	Goldeneye	finland	-1.0165912518853588	Early nester	3.163333333333333	Mean April 1 - April 30	0.011980995985950926
2008	HT212541	10	162	Goldeneye	finland	1.9834087481146412	Early nester	3.163333333333333	Mean April 1 - April 30	0.011980995985950926
2008	HT231538	5	158	Goldeneye	finland	-2.016591251885359	Early nester	3.163333333333333	Mean April 1 - April 30	0.011980995985950926
2008	HT231548	5	157	Goldeneye	finland	-3.016591251885359	Early nester	3.163333333333333	Mean April 1 - April 30	0.011980995985950926
2008	HT206571	6	149	Goldeneye	finland	-11.016591251885359	Early nester	3.163333333333333	Mean April 1 - April 30	0.011980995985950926
2008	HT206563	9	148	Goldeneye	finland	-12.016591251885359	Early nester	3.163333333333333	Mean April 1 - April 30	0.011980995985950926
2008	HT256274	5	158	Goldeneye	finland	-2.016591251885359	Early nester	3.163333333333333	Mean April 1 - April 30	0.011980995985950926
2008	HT256280	4	149	Goldeneye	finland	-11.016591251885359	Early nester	3.163333333333333	Mean April 1 - April 30	0.011980995985950926
2008	HT256325	3	158	Goldeneye	finland	-2.016591251885359	Early nester	3.163333333333333	Mean April 1 - April 30	0.011980995985950926
2008	HT256251	5	157	Goldeneye	finland	-3.016591251885359	Early nester	3.163333333333333	Mean April 1 - April 30	0.011980995985950926
2008	HT206576	6	152	Goldeneye	finland	-8.016591251885359	Early nester	3.163333333333333	Mean April 1 - April 30	0.011980995985950926
2008	HT231501	4	165	Goldeneye	finland	4.983408748114641	Early nester	3.163333333333333	Mean April 1 - April 30	0.011980995985950926
2008	HT206518	6	155	Goldeneye	finland	-5.016591251885359	Early nester	3.163333333333333	Mean April 1 - April 30	0.011980995985950926
2008	HT206580	4	158	Goldeneye	finland	-2.016591251885359	Early nester	3.163333333333333	Mean April 1 - April 30	0.011980995985950926
2008	HT206520	7	159	Goldeneye	finland	-1.0165912518853588	Early nester	3.163333333333333	Mean April 1 - April 30	0.011980995985950926
2008	HT212581	7	153	Goldeneye	finland	-7.016591251885359	Early nester	3.163333333333333	Mean April 1 - April 30	0.011980995985950926
2008	HT206568	6	159	Goldeneye	finland	-1.0165912518853588	Early nester	3.163333333333333	Mean April 1 - April 30	0.011980995985950926
2008	HT230102	2	157	Goldeneye	finland	-3.016591251885359	Early nester	3.163333333333333	Mean April 1 - April 30	0.011980995985950926
2008	HT212524	10	159	Goldeneye	finland	-1.0165912518853588	Early nester	3.163333333333333	Mean April 1 - April 30	0.011980995985950926
2008	HT256321	3	159	Goldeneye	finland	-1.0165912518853588	Early nester	3.163333333333333	Mean April 1 - April 30	0.011980995985950926
2008	HT188798	11	156	Goldeneye	finland	-4.016591251885359	Early nester	3.163333333333333	Mean April 1 - April 30	0.011980995985950926
2008	HT256318	4	159	Goldeneye	finland	-1.0165912518853588	Early nester	3.163333333333333	Mean April 1 - April 30	0.011980995985950926
2008	HT206557	6	156	Goldeneye	finland	-4.016591251885359	Early nester	3.163333333333333	Mean April 1 - April 30	0.011980995985950926
2008	HT231544	5	164	Goldeneye	finland	3.983408748114641	Early nester	3.163333333333333	Mean April 1 - April 30	0.011980995985950926
2008	HT256323	3	158	Goldeneye	finland	-2.016591251885359	Early nester	3.163333333333333	Mean April 1 - April 30	0.011980995985950926
2008	HT212523	10	159	Goldeneye	finland	-1.0165912518853588	Early nester	3.163333333333333	Mean April 1 - April 30	0.011980995985950926
2008	HT230113	2	167	Goldeneye	finland	6.983408748114641	Early nester	3.163333333333333	Mean April 1 - April 30	0.011980995985950926
2008	HT230112	2	168	Goldeneye	finland	7.983408748114641	Early nester	3.163333333333333	Mean April 1 - April 30	0.011980995985950926
2008	HT212527	11	151	Goldeneye	finland	-9.016591251885359	Early nester	3.163333333333333	Mean April 1 - April 30	0.011980995985950926
2008	HT256319	3	157	Goldeneye	finland	-3.016591251885359	Early nester	3.163333333333333	Mean April 1 - April 30	0.011980995985950926
2008	HT206560	6	171	Goldeneye	finland	10.983408748114641	Early nester	3.163333333333333	Mean April 1 - April 30	0.011980995985950926
2008	HT212572	9	147	Goldeneye	finland	-13.016591251885359	Early nester	3.163333333333333	Mean April 1 - April 30	0.011980995985950926
2008	HT230104	2	160	Goldeneye	finland	-0.016591251885358815	Early nester	3.163333333333333	Mean April 1 - April 30	0.011980995985950926
2008	HT206519	7	169	Goldeneye	finland	8.983408748114641	Early nester	3.163333333333333	Mean April 1 - April 30	0.011980995985950926
2008	HT212598	8	175	Goldeneye	finland	14.983408748114641	Early nester	3.163333333333333	Mean April 1 - April 30	0.011980995985950926
2008	HT230106	4	162	Goldeneye	finland	1.9834087481146412	Early nester	3.163333333333333	Mean April 1 - April 30	0.011980995985950926
2008	HT230117	2	174	Goldeneye	finland	13.983408748114641	Early nester	3.163333333333333	Mean April 1 - April 30	0.011980995985950926
2008	HT230107	2	166	Goldeneye	finland	5.983408748114641	Early nester	3.163333333333333	Mean April 1 - April 30	0.011980995985950926
2008	HT256282	4	167	Goldeneye	finland	6.983408748114641	Early nester	3.163333333333333	Mean April 1 - April 30	0.011980995985950926
2008	HT230118	2	178	Goldeneye	finland	17.98340874811464	Early nester	3.163333333333333	Mean April 1 - April 30	0.011980995985950926
2008	HT188796	10	174	Goldeneye	finland	13.983408748114641	Early nester	3.163333333333333	Mean April 1 - April 30	0.011980995985950926
2008	HT230111	3	169	Goldeneye	finland	8.983408748114641	Early nester	3.163333333333333	Mean April 1 - April 30	0.011980995985950926
2008	HT230108	2	168	Goldeneye	finland	7.983408748114641	Early nester	3.163333333333333	Mean April 1 - April 30	0.011980995985950926
2008	HT230114	2	166	Goldeneye	finland	5.983408748114641	Early nester	3.163333333333333	Mean April 1 - April 30	0.011980995985950926
2008	HT230116	2	170	Goldeneye	finland	9.983408748114641	Early nester	3.163333333333333	Mean April 1 - April 30	0.011980995985950926
2008	HT212528	10	167	Goldeneye	finland	6.983408748114641	Early nester	3.163333333333333	Mean April 1 - April 30	0.011980995985950926
2008	HT230103	2	160	Goldeneye	finland	-0.016591251885358815	Early nester	3.163333333333333	Mean April 1 - April 30	0.011980995985950926
2008	HT231550	5	160	Goldeneye	finland	-0.016591251885358815	Early nester	3.163333333333333	Mean April 1 - April 30	0.011980995985950926
2008	HT230115	2	173	Goldeneye	finland	12.983408748114641	Early nester	3.163333333333333	Mean April 1 - April 30	0.011980995985950926
2008	HT256252	5	168	Goldeneye	finland	7.983408748114641	Early nester	3.163333333333333	Mean April 1 - April 30	0.011980995985950926
2008	HT206565	6	157	Goldeneye	finland	-3.016591251885359	Early nester	3.163333333333333	Mean April 1 - April 30	0.011980995985950926
2008	HT230101	2	158	Goldeneye	finland	-2.016591251885359	Early nester	3.163333333333333	Mean April 1 - April 30	0.011980995985950926
2008	HT230105	2	162	Goldeneye	finland	1.9834087481146412	Early nester	3.163333333333333	Mean April 1 - April 30	0.011980995985950926
2008	HT230109	4	166	Goldeneye	finland	5.983408748114641	Early nester	3.163333333333333	Mean April 1 - April 30	0.011980995985950926
2009	HT212520	11	148	Goldeneye	finland	-12.016591251885359	Early nester	1.7466666666666666	Mean April 1 - April 30	-0.750519004014049
2009	HT231545	6	151	Goldeneye	finland	-9.016591251885359	Early nester	1.7466666666666666	Mean April 1 - April 30	-0.750519004014049
2009	HT206524	8	157	Goldeneye	finland	-3.016591251885359	Early nester	1.7466666666666666	Mean April 1 - April 30	-0.750519004014049
2009	HT212525	11	155	Goldeneye	finland	-5.016591251885359	Early nester	1.7466666666666666	Mean April 1 - April 30	-0.750519004014049
2009	HT212564	10	157	Goldeneye	finland	-3.016591251885359	Early nester	1.7466666666666666	Mean April 1 - April 30	-0.750519004014049
2009	HT230104	3	152	Goldeneye	finland	-8.016591251885359	Early nester	1.7466666666666666	Mean April 1 - April 30	-0.750519004014049
2009	HT206570	7	157	Goldeneye	finland	-3.016591251885359	Early nester	1.7466666666666666	Mean April 1 - April 30	-0.750519004014049
2009	HT256283	5	156	Goldeneye	finland	-4.016591251885359	Early nester	1.7466666666666666	Mean April 1 - April 30	-0.750519004014049
2009	HT256325	4	159	Goldeneye	finland	-1.0165912518853588	Early nester	1.7466666666666666	Mean April 1 - April 30	-0.750519004014049
2009	HT256273	5	155	Goldeneye	finland	-5.016591251885359	Early nester	1.7466666666666666	Mean April 1 - April 30	-0.750519004014049
2009	HT212566	10	169	Goldeneye	finland	8.983408748114641	Early nester	1.7466666666666666	Mean April 1 - April 30	-0.750519004014049
2009	HT256285	5	156	Goldeneye	finland	-4.016591251885359	Early nester	1.7466666666666666	Mean April 1 - April 30	-0.750519004014049
2009	HT231548	6	159	Goldeneye	finland	-1.0165912518853588	Early nester	1.7466666666666666	Mean April 1 - April 30	-0.750519004014049
2009	HT188798	12	156	Goldeneye	finland	-4.016591251885359	Early nester	1.7466666666666666	Mean April 1 - April 30	-0.750519004014049
2009	HT256319	4	158	Goldeneye	finland	-2.016591251885359	Early nester	1.7466666666666666	Mean April 1 - April 30	-0.750519004014049
2009	HT230110	4	167	Goldeneye	finland	6.983408748114641	Early nester	1.7466666666666666	Mean April 1 - April 30	-0.750519004014049
2009	HT256251	6	162	Goldeneye	finland	1.9834087481146412	Early nester	1.7466666666666666	Mean April 1 - April 30	-0.750519004014049
2009	HT206518	8	158	Goldeneye	finland	-2.016591251885359	Early nester	1.7466666666666666	Mean April 1 - April 30	-0.750519004014049
2009	HT206576	7	156	Goldeneye	finland	-4.016591251885359	Early nester	1.7466666666666666	Mean April 1 - April 30	-0.750519004014049
2009	HT256287	5	157	Goldeneye	finland	-3.016591251885359	Early nester	1.7466666666666666	Mean April 1 - April 30	-0.750519004014049
2009	HT206577	7	156	Goldeneye	finland	-4.016591251885359	Early nester	1.7466666666666666	Mean April 1 - April 30	-0.750519004014049
2009	HT206573	7	157	Goldeneye	finland	-3.016591251885359	Early nester	1.7466666666666666	Mean April 1 - April 30	-0.750519004014049
2009	HT231544	6	153	Goldeneye	finland	-7.016591251885359	Early nester	1.7466666666666666	Mean April 1 - April 30	-0.750519004014049
2009	HT206565	7	160	Goldeneye	finland	-0.016591251885358815	Early nester	1.7466666666666666	Mean April 1 - April 30	-0.750519004014049
2009	HT206520	8	162	Goldeneye	finland	1.9834087481146412	Early nester	1.7466666666666666	Mean April 1 - April 30	-0.750519004014049
2009	HT231541	6	158	Goldeneye	finland	-2.016591251885359	Early nester	1.7466666666666666	Mean April 1 - April 30	-0.750519004014049
2009	HT206580	5	157	Goldeneye	finland	-3.016591251885359	Early nester	1.7466666666666666	Mean April 1 - April 30	-0.750519004014049
2009	HT206579	5	167	Goldeneye	finland	6.983408748114641	Early nester	1.7466666666666666	Mean April 1 - April 30	-0.750519004014049
[truncated: 1,344 more rows]
