# Supplementary material for: Plasticity in timing of avian breeding in response to spring temperature differs between early and late nesting species
Source: Sci Rep. 2021 Mar 8;11:5410. doi: 10.1038/s41598-021-84160-6 (PMC7940653; doi:10.1038/s41598-021-84160-6)
Supplement: Supplementary file 4 — Supplementary Code 1. [file 41598_2021_84160_MOESM4_ESM.r]

#Author: D Messmer; dmessmer@gmail.com
#Date: 2021-02-14

# Script computes data summaries, completes several analyses, and creates figures used in manuscript

require(tidyverse)
require(lubridate)
require(lme4)
require(broom)
require(flextable)

# Load data ---------------------------------------------------------------
setwd('c:/gdrive/Plasticity/text/submission/Sci reports submission/Revision/Revision 2/page proofs/to submit/')

df<- read_csv('Supplementary Data 1.csv')

# Summary table info (electronic supp) ---------------------------------------------------------
df %>% 
  group_by(species) %>% 
  summarise(mean(hatch.cid),
            sd=sd(hatch.cid),
            min(year),
            max(year))


left_join(
  #Total females in study
  df %>% group_by(band) %>% 
    mutate(n=n()) %>% 
    ungroup() %>% 
    filter(n>=1) %>% 
    group_by(species) %>% 
    summarise(total_females=length(unique(band))),
  
  # count of females with >1 lifetime attempts:
  df %>% group_by(band) %>% 
    mutate(n=n()) %>% 
    ungroup() %>% 
    filter(n>1) %>% 
    group_by(species) %>% 
    summarise(females_with_more_than_1_attempt=length(unique(band))),
  by='species'
)


#sample sizes for all lifetime attempts
df %>% 
  count(species,band) %>% 
  rename(attempts= n) %>% 
  group_by(species) %>%  
  count(attempts)

#summarise phenology variable
df %>% group_by(species, site) %>% 
  na.omit() %>% 
  summarise(min(pheno), max(pheno))


# FIGURE 1: RAW TEMPERATURES FOR FINLAND AND SK ---------------------------

fig1a<- ggplot(df %>% group_by(year,site, pheno.ind) %>% summarise(mean_pheno= unique(pheno)) %>% 
                 filter(site=='SK') %>% ungroup(), 
       aes(y=mean_pheno, x=year)) +
  geom_point(size=1.5) +
  geom_line(size=1.5)+
  labs(x="", y=expression("Mean temperature " *~degree*C~~ (March~15-April~15)),
       title='Saskatoon, CA')+
  #geom_smooth(method="lm")+
  theme_classic(base_size = 11)+
  ylim(c(-10,5))
fig1b<- ggplot(df %>% group_by(year,site, pheno.ind) %>% summarise(mean_pheno= unique(pheno)) %>% 
                 filter(site=='finland') %>% ungroup(), 
               aes(y=mean_pheno, x=year)) +
  geom_point(size=1.5) +
  geom_line(size=1.5)+
  labs(x="", y=expression("Mean temperature " *~degree*C~~ (April~1-30 )),
       title = 'Manninka, FI')+
  #geom_smooth(method="lm")+
  theme_classic(base_size = 11)+
  ylim(c(-10,5))

# tiff("fig 1.tiff",
#      width = 18, height = 9, units = 'cm', res = 300, compression = 'lzw')
# library(grid)
# grid.newpage()
# pushViewport(viewport(layout=grid.layout(1,2)))
# print(fig1a, vp=viewport(layout.pos.col = 1))
# print(fig1b, vp=viewport(layout.pos.col = 2))
# 
# dev.off()


# FIGURE 2:  raw NID vs spring  -------------------------------------------

df$sig<- ifelse(df$species %in% c('Scaup','Scoter'), 'B','A')

ggplot(df, aes(x=pheno, y=c_hatch.cid, linetype=sig)) +
  geom_jitter(width = .1, alpha=0.2, size=0.75)+
  facet_wrap(~ relative.cid+species, dir="h", nrow = 3, ncol=3, scales='free')+
  geom_smooth(method="lm", se=FALSE, col='darkblue', size=1)+
  labs(x=expression("Temperature " *~degree*C), y="Relative clutch initiation date")+
  geom_hline(yintercept=0, lty=2, col="black")+
  theme_classic(base_size = 12)+
  theme(strip.background = element_blank())+
  theme(axis.line=element_line())+
  scale_x_continuous(limits=c(-8,5)) + 
  scale_y_continuous(limits=c(-40,60))+
  scale_linetype_discrete(name="sig", 
                          breaks=c("B", "A"), 
                          labels = c("not-sig", "sig"))+
  theme(legend.position = 'none')
                            
  

# ggsave(filename = 'figure 2) Population-level plasticity.tiff',
#        width = 125,
#        units='mm')


# FIGURE 3: Compare population- and individual-level plasticity: ----------

#function for regression analysis:

pop.v.ind<-function(min.attempts){
  #calculate individual differences:
  df.1<- df %>% na.omit %>% 
    select(year, species, band, age, hatch.cid, pheno) %>% 
    group_by(species, band) %>% mutate(n=n()) %>% ungroup() %>% 
    filter(n>=min.attempts) %>% 
    ungroup() %>% 
    group_by(species) %>% 
    mutate(pheno=pheno-mean(pheno)) %>% #grand-mean centering
    ungroup() %>% 
    arrange(species, band, year) %>% 
    group_by(species, band) %>% 
    mutate(c_pheno= pheno - mean(pheno),
           mean_pheno= mean(pheno)) %>% 
    ungroup()
  
  ##  Regressions...
  #individual-level differences:
  ind.result<- df.1 %>% group_by(species) %>% na.omit() %>% 
    do(broom.mixed::tidy(lmer(hatch.cid~ poly(age,2) + c_pheno + mean_pheno + (1|year)+(1|band), data=.), conf.int=TRUE)) %>% 
    filter(term=="c_pheno") %>% 
    mutate(level="Individual", min.attempts=paste("Minimum of",min.attempts,"nesting attempts",sep=" "))
  #population-level differences
  pop.result<- df.1 %>% group_by(species) %>% na.omit() %>% 
    do(broom.mixed::tidy(lmer(hatch.cid~ poly(age,2) + c_pheno + mean_pheno + (1|year)+(1|band), data=.), conf.int=TRUE)) %>% 
    filter(term=="mean_pheno") %>% 
    mutate(level="Population", min.attempts=paste("Minimum of",min.attempts,"nesting attempts",sep=" "))
  df.plot<-bind_rows(ind.result,pop.result)
  return(df.plot)
}

#
df.plot<-map_dfr(.x=1,.f=pop.v.ind) %>% 
  ungroup() %>% 
  mutate(species = factor(species, levels=c("Goldeneye","Mallard","Gadwall","Scaup","Scoter")))

#effect size plot  
ggplot(filter(df.plot, min.attempts=="Minimum of 1 nesting attempts"), 
       aes(x=species, y=estimate, col=level))+
  geom_hline(yintercept = 0, lty=2)+
  geom_errorbar(aes(ymin=conf.low, ymax=conf.high), width=0.3, position = position_dodge(.5))+
  geom_point(position = position_dodge(.5))+
  theme_classic(base_size = 12)+
  theme(axis.text.x = element_text(angle=45, vjust=-.000001), legend.title = element_text(size=14))+
  scale_color_manual(name="Level of response", values=c('darkgrey','black')) +
  labs(x="",y=expression("Estimated change in days / " *~degree*C))+
  theme(legend.position = c(0.2,.8),legend.text = element_text(size = 8),
        legend.title = element_text(size = 9))


# ggsave(filename = 'figure 3) slope of responses for pop and individual.tiff',
#        width = 100,
#        units='mm')


# FIGURE 4: Variance related to year REDO THIS WITHOUT CENSORING 1 ATTEMPT BIRDS??--------------------------------------

#the object loaded here is produced by accompanying script: 'Supplementary Code 2.R'
var.comp.plot<- read_csv('Supplementary Data 2.csv') %>% 
  mutate(fixed.effects=ifelse(pheno.var==1,"Age","Age + Temperature")) %>% 
  ungroup() %>% 
  mutate(species = factor(species, levels=c("Goldeneye","Mallard","Gadwall","Scaup","Scoter")))

ggplot(var.comp.plot, aes(x=species,y=mean_var.comp, col=fixed.effects))+
  geom_hline(yintercept = 0, lty=2)+
  geom_errorbar(aes(ymin=lcl_var.comp, ymax=ucl_var.com), width=0.3, position = position_dodge(.5))+
  geom_point(position = position_dodge(.5))+
  theme_classic(base_size = 12)+
  theme(axis.text.x = element_text(angle=45, vjust=-.000001), legend.title = element_text(size=14))+
  scale_color_manual(name="Fixed effects", values=c('black','darkgrey')) +
  labs(x="",y="Proportion of variance related to 'year'")+
  theme(legend.position=c(0.25,.8),legend.text = element_text(size = 8),
        legend.title = element_text(size = 9))+
  ylim(c(0,.6))

# ggsave(filename = 'figure 4) variance attributed to year.tiff',
#        width = 100,
#        units='mm')

# FIGURE 5:   Plot random intercepts for late-breeders --------------------

#Function for regression analyses
plot.df.func<- function(spp, min.attempts){
  df2<-df %>% 
    group_by(band) %>%
    mutate(n=n()) %>%
    ungroup() %>%
    mutate(pheno=pheno-mean(pheno)) %>% #grand-mean centering
    filter(n>=min.attempts) %>%
    filter(species==spp)
  fit1<- lmer(hatch.cid~c_mar.april +age + (1|year)+(1|band) , data=df2)
  ## Plot Random effects:
  randoms<-ranef(fit1, condVar = TRUE)
  qq <- attr(ranef(fit1, condVar = TRUE)[[2]], "postVar")
  rand.interc<-randoms$year
  df.plot<-tibble(int=randoms$year[,1],
                  sd.int=2*sqrt(qq[,,1:length(qq)]),
                  lev.names=rownames(rand.interc),
                  species=spp,
                  min.attempts=min.attempts)
}

#fit models
df.plot<-map_dfr(.x=c("Scoter","Scaup"),.f=plot.df.func, min.attempts=1)

#plot
ggplot(df.plot, aes(x=lev.names, y=int))+
  geom_hline(yintercept=0, lty=2, col='grey') +
  geom_errorbar(aes(ymin=int-sd.int, ymax=int+sd.int), width=0, col='darkgrey') + 
  geom_point(alpha=0.9) +
  guides(size=FALSE) + 
  theme_classic(base_size = 12) + 
  facet_wrap(~species, scales="free_y")+
  labs(y="Annual intercepts for relative clutch initiation date", x="Year")+
  coord_flip()+
  theme(strip.background = element_blank())

# ggsave(filename = 'figure 5) annual intercepts for scaup and scoter breeding date.tiff',
#        width = 125,
#        units='mm')


# TABLE 1 Comparison of models for female plasticity in breeding date --------

# FUNCTION TO RUN THROUGH ALL SPECIES AND VARY NEST ATTEMPTS CRITERIA
n.attempt.func<- function(min.attempts, spp){
  
  df.sub <- df %>% filter(species==spp) %>% 
    na.omit() %>% 
    group_by(band) %>% 
    mutate(n=n()) %>% 
    ungroup() %>% 
    mutate(pheno=pheno-mean(pheno)) %>% #grand-mean centering
    filter(n>=min.attempts)
  
  my.lrt<- function(mod1, mod2){
    require(broom)
    ll.m1<-logLik(mod1)
    ll.m2<-logLik(mod2)
    df.chi<- 1 #nrow(tidy(mod2))-nrow(tidy(mod1))
    teststat<--2*(as.numeric(ll.m1)-as.numeric(ll.m2))
    p.value<-pchisq(teststat,df=df.chi,lower.tail=FALSE)
    return(tibble(formula=as.character(formula(mod2)[3]), ll.m2, df.chi, teststat, p.value))
  }
  
  
  fita<-lm(hatch.cid~ age + I(age^2) + pheno, data=df.sub)
  fit0<-lmer(hatch.cid~ age + I(age^2) + pheno + (1|year), data=df.sub)
  fit1<-lmer(hatch.cid~ age + I(age^2) + pheno + (1|year) + (1|band), data=df.sub)
  fit2<-lmer(hatch.cid~ age + I(age^2) + pheno + (1|year) + (1+pheno|band), data=df.sub)
  
  resultb<- tibble(ll.m2=logLik(fita), df.chi=0, p.value=NA,attempts=min.attempts,species=spp, random_effects="None") %>% 
  mutate(ll.m2=as.numeric(ll.m2))
  resulta<- my.lrt(fita, fit0) %>% 
    bind_cols(tibble(attempts=min.attempts, species=spp)) %>% 
    select(-formula) %>% 
    mutate(random_effects="Year",
           ll.m2=as.numeric(ll.m2))
  result0<- my.lrt(fit0, fit1) %>% 
    bind_cols(tibble(attempts=min.attempts, species=spp)) %>% 
    select(-formula)%>% 
    mutate(random_effects="Year, Female",
           ll.m2=as.numeric(ll.m2))
  result1<- my.lrt(fit1, fit2) %>% 
    bind_cols(tibble(attempts=min.attempts, species=spp)) %>% 
    select(-formula)%>% 
    mutate(random_effects="Year, Female X Phenology",
           ll.m2=as.numeric(ll.m2))
  
  result.tab<- bind_rows(resultb,resulta,result0,result1) %>% 
    mutate(df.chi=as.integer(df.chi),
           attempts=as.integer(attempts))
  
  colnames(result.tab)<- c("LogLik","delta_DF","p_value","attempts", "species", "random_effects","LikRatio")
  result.tab<-result.tab %>% select(species, attempts, random_effects,LogLik, delta_DF, LikRatio, p_value)
  
  return(result.tab)
}


#create table with flextable package:
species<- unique(df$species)
tab1<- map2_dfr(.x = rep(2,length(species)), .f = n.attempt.func, .y=rep(species,each=1))
tab.plot<- tab1 %>% select(-attempts) %>% 
  mutate_if(is.numeric, round, 2)
colnames(tab.plot)<- c("Species","Random effects","Log likelihood","DF","Likelihood ratio","p value")
ft<- flextable(tab.plot)
ft<- bold(ft, part="header")
ft<- fontsize(ft, size=12, part="all")
ft<- colformat_num(ft,col_keys = c("Log likelihood","Likelihood ratio"), digits=2)
autofit(ft)

#to print as a word table: https://cran.r-project.org/web/packages/flextable/vignettes/overview.html#flextable-rendering
# doc <- officer::read_docx()
# doc <- flextable::body_add_flextable(doc, value = ft)
# print(doc, target = "example.docx")
