# Supplementary material for: Plasticity in timing of avian breeding in response to spring temperature differs between early and late nesting species
Source: Sci Rep. 2021 Mar 8;11:5410. doi: 10.1038/s41598-021-84160-6 (PMC7940653; doi:10.1038/s41598-021-84160-6)
Supplement: Supplementary file 5 — Supplementary Code 2. [file 41598_2021_84160_MOESM5_ESM.r]

#Author: D Messmer; dmessmer@gmail.com
#Date: 2021-02-14

# Script completes variance components analysis and bootstrap CIs


require(tidyverse)
require(lme4)


# Load data ---------------------------------------------------------------

df<- read_csv('supplementary data 2.csv')

#function for variance components analysis & bootstrapped CI
var.comp.CI<- function(spp, min.attempts=1, n.sim=1000, pheno.var){
  #subset dataframe
  df2<-df %>% 
    group_by(band) %>% 
    mutate(n=n()) %>% 
    ungroup() %>% 
    filter(n>=min.attempts) %>% 
    filter(species==spp)
  #fit the model to extract var comps from:
  fit1<- lmer(hatch.cid~ pheno + age + (1|year)+(1|band) , data=df2)
  #set up for loop w/ progress bar
  dat.temp<- fit1@frame
  var.sim <- numeric(n.sim)
  pb <- txtProgressBar(min = 0, max = n.sim, style = 3) # set up progress bar to satisfy need for control
  formula1<- formula(paste("ysim~", pheno.var, "+ age + age^2 + (1|year)+ (1|band)"))
  for(i in 1:n.sim) {
    Sys.sleep(0.1) # progress bar related stuff
    ysim <- unlist(simulate(fit1)) # simulate new observations from the model
    fity <- lmer(formula = formula1, data = dat.temp,REML= TRUE) # fit model with simulated data
    sigma.<- broom.mixed::tidy(fity)
    #calculate variance component for year
    var.sim[i] <- filter(sigma., group=="year")$estimate^2/ sum(filter(sigma., effect=="ran_pars")$estimate^2)
    setTxtProgressBar(pb, i)
  }
  results<- tibble(species=spp, min.attempts=min.attempts,
                   mean_var.comp= mean(var.sim),
                   lcl_var.comp=quantile(var.sim, c(0.025)),
                   ucl_var.com=quantile(var.sim, c(0.975)),
                   n.sim=n.sim,
                   pheno.var=pheno.var)
  return(results)
}

# species name list for VPA
spp<- unique(df$species) 

#function needs ~30 minutes - output saved below
var.comps.2<- map2_dfr(.x=  rep(spp, each=2), 
                       .f= var.comp.CI, n.sim=1000, min.attempts=1, 
                      .y=rep(c("1","pheno"), length(spp)))

   
  # #save object
#write_csv(var.comps.2,"Supplementary data 2.csv")

var.comps.2.tab<- var.comps.2 %>% mutate_if(is.numeric, round,2) %>% 
  mutate(min.attempts=as.integer(min.attempts)) %>% 
  select(-n.sim)

#modify dataframe for plotting
var.comp.plot<-var.comps.2.tab %>% 
  mutate(fixed.effects=ifelse(pheno.var==1,"Age","Age + Phenology"))

#Plot
ggplot(var.comp.plot, aes(x=species,y=mean_var.comp, col=fixed.effects))+
  geom_hline(yintercept = 0, lty=2)+
  geom_errorbar(aes(ymin=lcl_var.comp, ymax=ucl_var.com), width=0.3, position = position_dodge(.5))+
  geom_point(position = position_dodge(.5))+
  theme_classic(base_size = 12)+
  theme(axis.text.x = element_text(angle=45, vjust=-.000001), legend.title = element_text(size=14))+
  scale_color_manual(name="Fixed effects", values=c('black','darkgrey')) +
  labs(x="",y="Proportion variance related to 'year'")
