# Supplementary material for: Plasticity in timing of avian breeding in response to spring temperature differs between early and late nesting species
Source: Sci Rep. 2021 Mar 8;11:5410. doi: 10.1038/s41598-021-84160-6 (PMC7940653; doi:10.1038/s41598-021-84160-6)
Supplement: Supplementary file 6 — Supplementary File. [file 41598_2021_84160_MOESM6_ESM.txt]

Date: 2021-02-22
Contact: dmessmer@gmail.com
Author: Dave Messmer

File descriptions:

1) 'Supplementary Code 1.R':
Primary analysis R script, contains analysis and figure code.  Relies on 2 data files:


2) 'Supplementary Data 1.csv':
Table with duck clutch initiation/hatch dates and phenology variables.  

Column descriptions:
band = unique female ID
age = age of female in years
hatch.cid = day of year of hatch or nest initation
c_hatch.cid = mean-centered (by site & species) day of year of hatch or nest initation 
relative.cid = average timing of nesting strategy for each species (used for graphs)
pheno = the spring temperature data in degrees C.
pheno.ind = the period summarised
c_mar.april = mean-centered spring temperature for march 15- april 15


3) 'Supplementary Code 2.R':

Script containing function for variance components analysis & bootstrapped CI - creates the file: 'Supplementary Data 2.csv'


4) 'Supplementary Data 2.csv':
Saved results from 'Supplementary Code 2.R'
